# Supplementary material for: Unveiling the proteome-wide autoreactome enables enhanced evaluation of emerging CAR T cell therapies in autoimmunity
Source: J Clin Invest. 2024 May 16;134(13):e180012. doi: 10.1172/JCI180012 (PMC11213466; doi:10.1172/JCI180012)
Supplement: Supporting data values [file jci-134-180012-s006.xlsx]

## Sheet: Fig 1b
	Technical Replicates Correlation Matrix
		HC-25_2_Plate2_H1_S181	HC-25_4_Plate4_A1_S289	HC-26_2_Plate2_H2_S182	HC-26_4_Plate4_A2_S290	HC-27_2_Plate2_H3_S183	HC-27_4_Plate4_A3_S291	HC-28_2_Plate2_H4_S184	HC-28_4_Plate4_A4_S292	HC-29_2_Plate2_H5_S185	HC-29_4_Plate4_A5_S293	HC-30_2_Plate2_H6_S186	HC-30_4_Plate4_A6_S294	HC-31_2_Plate2_H7_S187	HC-31_4_Plate4_A7_S295	HC-32_2_Plate2_H8_S188	HC-32_4_Plate4_A8_S296	HC-33_2_Plate2_H9_S189	HC-33_4_Plate4_A9_S297	HC-34_2_Plate2_H10_S190	HC-34_4_Plate4_A10_S298	HC-35_2_Plate2_H11_S191	HC-35_4_Plate4_A11_S299	HC-36_2_Plate2_H12_S192	HC-36_4_Plate4_A12_S300	HC-37_3_Plate3_G1_S265	HC-37_4_Plate4_B1_S301	HC-38_3_Plate3_G2_S266	HC-38_4_Plate4_B2_S302	HC-39_3_Plate3_G3_S267	HC-39_4_Plate4_B3_S303	HC-40_3_Plate3_G4_S268	HC-40_4_Plate4_B4_S304	HC-41_3_Plate3_G5_S269	HC-41_4_Plate4_B5_S305	HC-42_3_Plate3_G6_S270	HC-42_4_Plate4_B6_S306	HC-43_3_Plate3_G7_S271	HC-43_4_Plate4_B7_S307	HC-44_3_Plate3_G8_S272	HC-44_4_Plate4_B8_S308	HC-45_3_Plate3_G9_S273	HC-45_4_Plate4_B9_S309	HC-46_3_Plate3_G10_S274	HC-46_4_Plate4_B10_S310	HC-47_3_Plate3_G11_S275	HC-47_4_Plate4_B11_S311	HC-48_3_Plate3_G12_S276	HC-48_4_Plate4_B12_S312
	HC-25_2_Plate2_H1_S181	1	0.7432307449557933	0.11206005729805639	0.0842526	0.0799017	0.10116092321641121	0.11864907170231066	0.12609535227465726	0.047212	0.0541367	0.18261626944731638	0.15917089940703658	0.10550069920584283	0.1163527102338647	0.0371974	0.029509485245106805	0.14985012351708388	0.14392445019250671	0.16103626022856116	0.16117325995582663	0.0951407	0.10639310861667038	0.0542921	0.067291	0.0872014	0.0878637	0.15377411038032437	0.14297373660928087	0.18809907979544724	0.18903639596284733	0.14285189041032847	0.11911924105121746	0.15068940470534525	0.20163147824113126	0.11545180925031737	0.12276597504572909	0.11989061846765058	0.11068395417205505	0.0431732	0.0421952	0.0911539	0.10225416613984935	0.1155967588379168	0.12592521191994352	0.12292148722279214	0.12648746476405287	0.20386454731166687	0.21342544005712882
	HC-25_4_Plate4_A1_S289	0.7432307449557933	1	0.0993628	0.0830073	0.0627104	0.0765131	0.0838803	0.0881695	0.0337446	0.0415693	0.1427751629657427	0.1237208581102872	0.0957199	0.0997675	0.0282122	0.0220816	0.11679527239766294	0.10945035875934081	0.10872382452463016	0.10568928363092726	0.0790388	0.0797621	0.0359183	0.046756851230985164	0.0683774	0.0640566	0.0899824	0.0856083	0.11367749142740718	0.11469856387661531	0.10878219922482799	0.0929822	0.10280065751052776	0.1358657413589275	0.0946343	0.10554977643460633	0.0928109	0.0847205	0.0323407	0.0324315	0.0798889	0.0899742	0.10406980893897044	0.11460617934342926	0.0646556	0.0686411	0.12782979225933525	0.1328975988627403
	HC-26_2_Plate2_H2_S182	0.11206005729805639	0.0993628	1	0.9123945600011676	0.0739319	0.0875499	0.12905801231663547	0.1155501905601078	0.0951514	0.0958931	0.0719691	0.0534903	0.0551834	0.059076677120506196	0.0197883	0.017069531377280824	0.080213	0.074243	0.0884716	0.0844587	0.0526557	0.0556554	0.0364445	0.0478101	0.0660535	0.0641679	0.120711	0.1120535050442216	0.11840228401249457	0.11351243065659851	0.12387872683456606	0.118951	0.0997978	0.1343764794960219	0.0359544	0.0385033	0.0891127	0.0745713	0.0753261	0.0767748	0.054857	0.061683823714213874	0.1011875277347095	0.12600399343942956	0.0613861	0.0727411	0.14971802036150697	0.1570691413276461
	HC-26_4_Plate4_A2_S290	0.0842526	0.0830073	0.9123945600011676	1	0.0551731	0.0640119	0.0685735	0.0654059	0.0799177	0.0808387	0.0504161	0.0434244	0.0518721	0.0535593	0.013727286058669755	0.011597906549382468	0.0683976	0.0621797	0.0717954	0.0677265	0.043725	0.0479345	0.028318	0.037692564045004526	0.0474328	0.046552543382050546	0.0814256	0.0766532	0.0771017	0.0732439	0.0699045	0.0647894	0.0630267	0.0835667	0.0314182	0.0355458	0.073882	0.0595023	0.028828793765431553	0.030131780063650113	0.035068924595605865	0.0383351	0.0875672	0.107346	0.0478218	0.055272827225937765	0.0974079	0.10537229132277198
	HC-27_2_Plate2_H3_S183	0.0799017	0.0627104	0.0739319	0.0551731	1	0.8962021946348719	0.0741951	0.0793007	0.1924735960992848	0.19262413013880408	0.069729	0.0487188	0.047318699803917376	0.049302868019723826	0.015957213610975175	0.012916561527470614	0.10939896599757197	0.10543263117989563	0.0887106	0.0903448	0.053515151921293226	0.054987815753243366	0.026896662544662955	0.034606376882870195	0.0526753	0.052589682949437534	0.0831007	0.0771848	0.0658851	0.0620945	0.0456192	0.0406223	0.0958721	0.11157298594843722	0.028111793573388215	0.029733909405092324	0.047043	0.0443462	0.017666107139716565	0.019473106913317044	0.0441227	0.0470573	0.060599248174444925	0.0695959	0.042930941379204675	0.0446052	0.11332496304119694	0.11511359011154715
	HC-27_4_Plate4_A3_S291	0.10116092321641121	0.0765131	0.0875499	0.0640119	0.8962021946348719	1	0.11221578122452013	0.13777166893931175	0.1372546705650497	0.1396353815271233	0.0777502	0.0558738	0.052635762060416716	0.055628065846300284	0.0186885	0.014458473254898277	0.11537923924870631	0.11275557009712624	0.10511792667099379	0.1086068971865099	0.0643041	0.0672941	0.030593745396595064	0.0407345	0.060277426556031306	0.0614158	0.11360257900485753	0.10797298629174885	0.0819369	0.0772456	0.0589757	0.0534143	0.10893550145932394	0.13206532493972728	0.032477055113675386	0.0345186	0.0587176	0.056132804933565386	0.0231544	0.0259032	0.055521227901680244	0.0595441	0.0787651	0.087887	0.0442712	0.0475674	0.14242	0.14228606198278537
	HC-28_2_Plate2_H4_S184	0.11864907170231066	0.0838803	0.12905801231663547	0.0685735	0.0741951	0.11221578122452013	1	0.8805659583107855	0.042873	0.0445498	0.0820314	0.0638399	0.059258685648237164	0.0605456	0.030931039596901112	0.026439353956605315	0.10999854230644796	0.0998142	0.1151113035573419	0.11687794949430579	0.0629549	0.0528258	0.0429727	0.0520546	0.16463343349842013	0.17522488630556274	0.1718626805548392	0.1533324432298715	0.21720214238098107	0.21317124214851615	0.4855765106516328	0.5344604584049909	0.11612947222608602	0.16312732026586058	0.085813	0.0851707	0.0888315	0.0843786	0.0250322	0.0290519	0.050699741630500755	0.059242847904124346	0.0604684	0.0660111	0.0533401	0.0656041	0.2344028418938826	0.24489697670550162
	HC-28_4_Plate4_A4_S292	0.12609535227465726	0.0881695	0.1155501905601078	0.0654059	0.0793007	0.13777166893931175	0.8805659583107855	1	0.041195	0.044704158794938845	0.0896459	0.0698912	0.0575618	0.062440239873753654	0.0302546	0.025555228988698706	0.13933398419392967	0.12071309910787693	0.1145977354201067	0.11057414194966363	0.061417337809897846	0.0537882	0.0385811	0.0448081	0.11240949980830509	0.12301168728180098	0.15474920945264137	0.13930083847555316	0.20783926679555995	0.20099297138175312	0.3998691276003874	0.43344068475136505	0.12070713094346759	0.16849738523807936	0.0859672	0.0822682	0.0889008	0.0845062	0.024923730232141825	0.030396333548746938	0.057981986648220296	0.0680027	0.0609281	0.0662096	0.059086099616814595	0.0696933	0.23132802457191107	0.24081666262194423
	HC-29_2_Plate2_H5_S185	0.047212	0.0337446	0.0951514	0.0799177	0.1924735960992848	0.1372546705650497	0.042873	0.041195	1	0.9923515577217509	0.033880770505154215	0.025590600113186694	0.0200062	0.021631467300977297	0.016400606911520822	0.012688375312738776	0.061420206689145766	0.0462026	0.039735028636709614	0.037911294087516395	0.020479318753620853	0.0233767	0.010810167116787412	0.013579543096812354	0.031192509409712244	0.0320548	0.036449620715429294	0.035542	0.0329713	0.0310833	0.045996903115977344	0.0496511	0.10715062339750589	0.0835828	0.0194088	0.021864985204800427	0.026666704987447897	0.030338458078261254	0.00982481	0.010009570016989799	0.0208327	0.019141488472681375	0.025630052332030504	0.030148467456611285	0.0199724	0.0200269	0.047585507092863806	0.048588928560609784
	HC-29_4_Plate4_A5_S293	0.0541367	0.0415693	0.0958931	0.0808387	0.19262413013880408	0.1396353815271233	0.0445498	0.044704158794938845	0.9923515577217509	1	0.0371027	0.0302502	0.023331876115383603	0.025227520305979103	0.0184055	0.014288861912426808	0.0682512	0.051808791172646494	0.0472105	0.0451402	0.0220615	0.025079540080789737	0.014071	0.018163	0.0365651	0.037333	0.0425707	0.041567156292319864	0.0382662	0.0358882	0.0498325	0.0522031	0.10887478131232216	0.0868641	0.023104574373639046	0.0263942	0.0291254	0.0328093	0.0113785	0.011484338322586203	0.024741419129213488	0.0240546	0.0303495	0.0359372	0.025329393619911628	0.0262381	0.053968145625753194	0.055168054736053795
	HC-30_2_Plate2_H6_S186	0.18261626944731638	0.1427751629657427	0.0719691	0.0504161	0.069729	0.0777502	0.0820314	0.0896459	0.033880770505154215	0.0371027	1	0.8841667458416875	0.0625718	0.0669541	0.025247	0.021248965582274897	0.11688843268879581	0.11227121477461152	0.11404430742233905	0.12303752758047973	0.0776052	0.0763161	0.0333269	0.041810709178268415	0.0773195	0.0754958	0.1280601990221157	0.11958137919296029	0.13369836151911943	0.13334474995088635	0.0807045	0.0727453	0.10967310302621104	0.1397263322725531	0.041340712342606015	0.0446678	0.0842338	0.0791376	0.030370133815754333	0.027554242089787167	0.12401824877522927	0.14337504225431935	0.0692016	0.075877	0.061139173413736175	0.0699262	0.1528515315498784	0.16311758704482038
	HC-30_4_Plate4_A6_S294	0.15917089940703658	0.1237208581102872	0.0534903	0.0434244	0.0487188	0.0558738	0.0638399	0.0698912	0.025590600113186694	0.0302502	0.8841667458416875	1	0.0552067	0.0599181	0.021729067689367994	0.0184213	0.0997434	0.0925623	0.0950841	0.10654311932018593	0.0616383	0.0634041	0.024893397718389422	0.032170963343438344	0.0561783	0.0553984	0.0811593	0.0768385	0.10549135143921046	0.1114204179519088	0.0765261	0.0767457	0.093465	0.1136310757031229	0.0339574	0.0367559	0.0688651	0.0679669	0.0317385	0.0289275	0.10482881402046097	0.12412681173144473	0.0514261	0.0574295	0.044234	0.048667151674875175	0.10811323402581444	0.11630170920680036
	HC-31_2_Plate2_H7_S187	0.10550069920584283	0.0957199	0.0551834	0.0518721	0.047318699803917376	0.052635762060416716	0.059258685648237164	0.0575618	0.0200062	0.023331876115383603	0.0625718	0.0552067	1	0.9755678499715434	0.023609926743410985	0.019957575577056453	0.0894854	0.0877458	0.117052	0.11874798648577879	0.0476961	0.0546119	0.0270864	0.0377026	0.048218275681392746	0.0446911	0.0569417	0.053551474481141795	0.0710619	0.0708383	0.0654361	0.0585456	0.0452231	0.060052	0.24183449065106666	0.2719624603662321	0.081718	0.0744484	0.0250464	0.0271033	0.0637822	0.0672671	0.076734	0.0890415	0.0346485	0.036183665587260286	0.10312135890314478	0.10517403574528768
	HC-31_4_Plate4_A7_S295	0.1163527102338647	0.0997675	0.059076677120506196	0.0535593	0.049302868019723826	0.055628065846300284	0.0605456	0.062440239873753654	0.021631467300977297	0.025227520305979103	0.0669541	0.0599181	0.9755678499715434	1	0.02893	0.024828752279079443	0.10078960561838766	0.0982527	0.12684295272422946	0.12684543994344633	0.0501854	0.0558649	0.030115651756584885	0.0415081	0.052383	0.0481823	0.0651881	0.0605763	0.0791514	0.0800836	0.0744862	0.0644747	0.052366831754444156	0.0697292	0.2213120512734846	0.25283915560862014	0.0881693	0.0806467	0.027915182078803447	0.028686777413177395	0.0639821	0.0674396	0.07387	0.0839151	0.037774	0.0410854	0.11189135765151988	0.11386463126467453
	HC-32_2_Plate2_H8_S188	0.0371974	0.0282122	0.0197883	0.013727286058669755	0.015957213610975175	0.0186885	0.030931039596901112	0.0302546	0.016400606911520822	0.0184055	0.025247	0.021729067689367994	0.023609926743410985	0.02893	1	0.987351	0.1772449059345907	0.128403	0.0505015	0.0538306	0.0202651	0.019237040230237232	0.021608	0.030014883078102555	0.0216262	0.019832684979210483	0.021218318904334496	0.0185562	0.023915515557571806	0.023771919577176698	0.027652216640840725	0.0283186	0.026361845873776706	0.037508117445431435	0.011093905074760988	0.012314582823157881	0.022471523629089312	0.022967402473349868	0.00859084	0.010095746979583884	0.7779960630829739	0.6360766081391377	0.026980974416644734	0.0268869	0.016107477889061604	0.016910809243564407	0.0433699	0.04433
	HC-32_4_Plate4_A8_S296	0.029509485245106805	0.0220816	0.017069531377280824	0.011597906549382468	0.012916561527470614	0.014458473254898277	0.026439353956605315	0.025555228988698706	0.012688375312738776	0.014288861912426808	0.021248965582274897	0.0184213	0.019957575577056453	0.024828752279079443	0.987351	1	0.17491030606483093	0.12443350626587175	0.042177657572793036	0.0460735	0.015792223638985678	0.015080704335921227	0.0200132	0.027785642954428955	0.0183644	0.0167734	0.0191067	0.0165596	0.0205359	0.019953768351613718	0.024034711837885737	0.024917854945356435	0.020003551725510986	0.0279224	0.00970304	0.010439313986515554	0.016973612158195858	0.017575616194704224	0.00659234	0.00787315	0.8081326802754091	0.6597936057892105	0.019404136055627873	0.0196535	0.010925	0.011299400961509878	0.0352657	0.0367537
	HC-33_2_Plate2_H9_S189	0.14985012351708388	0.11679527239766294	0.080213	0.0683976	0.10939896599757197	0.11537923924870631	0.10999854230644796	0.13933398419392967	0.061420206689145766	0.0682512	0.11688843268879581	0.0997434	0.0894854	0.10078960561838766	0.1772449059345907	0.17491030606483093	1	0.9016000416956406	0.1609968641940325	0.15412163590439398	0.0983778	0.0922055	0.0469854	0.0611166	0.0824841	0.0783521	0.10692476110403515	0.0950806	0.11828514796026184	0.11346148664763088	0.11985806700587573	0.10090128394868139	0.0835126	0.11043916863459288	0.079276	0.0863726	0.1254443916725384	0.11515442198523006	0.0414835	0.040467256108224554	0.2159376466771844	0.20107065905963636	0.0939984	0.0954147	0.0603706	0.0655222	0.15408	0.16655514750603304
	HC-33_4_Plate4_A9_S297	0.14392445019250671	0.10945035875934081	0.074243	0.0621797	0.10543263117989563	0.11275557009712624	0.0998142	0.12071309910787693	0.0462026	0.051808791172646494	0.11227121477461152	0.0925623	0.0877458	0.0982527	0.128403	0.12443350626587175	0.9016000416956406	1	0.16191885101881195	0.15652966203821417	0.0871312	0.0820843	0.0407238	0.0525335	0.0749133	0.0734426	0.0922472	0.0833594	0.0955443	0.0919596	0.12793730042438797	0.1093868589381748	0.0732028	0.0951606	0.0651647	0.0694094	0.1260079139896791	0.11419699459508253	0.0463462	0.0434744	0.16617124302957595	0.15715958426406504	0.0926987	0.0944324	0.050448871333514056	0.0539984	0.14429432046290122	0.1561853260119683
	HC-34_2_Plate2_H10_S190	0.16103626022856116	0.10872382452463016	0.0884716	0.0717954	0.0887106	0.10511792667099379	0.1151113035573419	0.1145977354201067	0.039735028636709614	0.0472105	0.11404430742233905	0.0950841	0.117052	0.12684295272422946	0.0505015	0.042177657572793036	0.1609968641940325	0.16191885101881195	1	0.9562565475639202	0.0797961	0.0814332	0.10022042323635531	0.15713352103440664	0.3466014559288518	0.34126042746105706	0.3678933671982687	0.3657697708874249	0.2126787284878713	0.2001695527455752	0.12358809414609526	0.1153177856770023	0.10465014473538217	0.1395486470755018	0.10613030881484228	0.10702041495033418	0.10243894551434343	0.0925952	0.0389068	0.040240930121661016	0.0889962	0.092437	0.0884257	0.0941783	0.0920564	0.10146638115295187	0.17232366803607105	0.17680954036015273
	HC-34_4_Plate4_A10_S298	0.16117325995582663	0.10568928363092726	0.0844587	0.0677265	0.0903448	0.1086068971865099	0.11687794949430579	0.11057414194966363	0.037911294087516395	0.0451402	0.12303752758047973	0.10654311932018593	0.11874798648577879	0.12684543994344633	0.0538306	0.0460735	0.15412163590439398	0.15652966203821417	0.9562565475639202	1	0.0773004	0.0819813	0.10259300931059315	0.16230635097465887	0.35898115687522475	0.3512870375228785	0.3733389497322784	0.3708397796676486	0.20671723336412437	0.19462397537254822	0.12063191924285849	0.11424516299442398	0.10434028160845281	0.13599842909704737	0.10794698328939212	0.10966643449604214	0.0997458	0.0904963	0.0393835	0.041145976656368675	0.0942884	0.0963529	0.0817171	0.0875345	0.0928566	0.10113144301563684	0.1714001114811055	0.1758406405790501
	HC-35_2_Plate2_H11_S191	0.0951407	0.0790388	0.0526557	0.043725	0.053515151921293226	0.0643041	0.0629549	0.061417337809897846	0.020479318753620853	0.0220615	0.0776052	0.0616383	0.0476961	0.0501854	0.0202651	0.015792223638985678	0.0983778	0.0871312	0.0797961	0.0773004	1	0.8732150945606407	0.025518994246118837	0.0331557	0.057087832041481504	0.0584866	0.0636783	0.060909111747804785	0.11674900994124898	0.12493946600931419	0.0586235	0.0490944	0.0659995	0.0850357	0.0399335	0.0436094	0.0688152	0.0610768	0.0264323	0.0268462	0.0501527	0.055672655566639535	0.0543977	0.0629743	0.0386129	0.038311	0.0958914	0.0994283
	HC-35_4_Plate4_A11_S299	0.10639310861667038	0.0797621	0.0556554	0.0479345	0.054987815753243366	0.0672941	0.0528258	0.0537882	0.0233767	0.025079540080789737	0.0763161	0.0634041	0.0546119	0.0558649	0.019237040230237232	0.015080704335921227	0.0922055	0.0820843	0.0814332	0.0819813	0.8732150945606407	1	0.026369355540867074	0.0355224	0.058943090397400505	0.0623803	0.054283400879994434	0.051986414269766315	0.13010825093738038	0.14302907803521145	0.0511454	0.044498284187446495	0.0575404	0.0739662	0.0440599	0.0487959	0.0755467	0.0684672	0.0189963	0.0190244	0.050343375652076895	0.057420520980197405	0.0622078	0.0725992	0.039524528058426496	0.0375837	0.0868248	0.0900179
	HC-36_2_Plate2_H12_S192	0.0542921	0.0359183	0.0364445	0.028318	0.026896662544662955	0.030593745396595064	0.0429727	0.0385811	0.010810167116787412	0.014071	0.0333269	0.024893397718389422	0.0270864	0.030115651756584885	0.021608	0.0200132	0.0469854	0.0407238	0.10022042323635531	0.10259300931059315	0.025518994246118837	0.026369355540867074	1	0.9479661939972421	0.0898011	0.0897952	0.0917755	0.0895297	0.0632304	0.060978351455554934	0.026673615680603148	0.021955536427835244	0.035554606166389814	0.0476856	0.0776303	0.0732811	0.0285177	0.025880921666446385	0.00990958	0.010190612919816341	0.030271686654147336	0.0297789	0.0223914	0.026918403015377432	0.0251309	0.026201033077096876	0.0587235	0.0586552
	HC-36_4_Plate4_A12_S300	0.067291	0.046756851230985164	0.0478101	0.037692564045004526	0.034606376882870195	0.0407345	0.0520546	0.0448081	0.013579543096812354	0.018163	0.041810709178268415	0.032170963343438344	0.0377026	0.0415081	0.030014883078102555	0.027785642954428955	0.0611166	0.0525335	0.15713352103440664	0.16230635097465887	0.0331557	0.0355224	0.9479661939972421	1	0.15881081737339142	0.15322895541397163	0.14842370480976702	0.14636726962761357	0.0904068	0.086657	0.035142733556539234	0.0291252	0.0432244	0.0582514	0.14966470142531774	0.14003858108207556	0.0363446	0.0339115	0.0112621	0.012045444790223257	0.041449	0.040721626079921046	0.029385662213734374	0.036606477814738324	0.0325595	0.0337426	0.0698306	0.0711455
	HC-37_3_Plate3_G1_S265	0.0872014	0.0683774	0.0660535	0.0474328	0.0526753	0.060277426556031306	0.16463343349842013	0.11240949980830509	0.031192509409712244	0.0365651	0.0773195	0.0561783	0.048218275681392746	0.052383	0.0216262	0.0183644	0.0824841	0.0749133	0.3466014559288518	0.35898115687522475	0.057087832041481504	0.058943090397400505	0.0898011	0.15881081737339142	1	0.9750527426403578	0.45653955959295994	0.4644128734954778	0.20548802201589955	0.19368981014445585	0.0973929	0.0950277	0.0571645	0.0732703	0.0700994	0.0662311	0.0571951	0.0514929	0.019758992025917098	0.0200842	0.061473416418426664	0.0685515	0.0587985	0.0640789	0.0361307	0.0404596	0.10560521064950638	0.10929089060845913
	HC-37_4_Plate4_B1_S301	0.0878637	0.0640566	0.0641679	0.046552543382050546	0.052589682949437534	0.0614158	0.17522488630556274	0.12301168728180098	0.0320548	0.037333	0.0754958	0.0553984	0.0446911	0.0481823	0.019832684979210483	0.0167734	0.0783521	0.0734426	0.34126042746105706	0.3512870375228785	0.0584866	0.0623803	0.0897952	0.15322895541397163	0.9750527426403578	1	0.44650344058176067	0.45113646576681377	0.19902951594992724	0.18774648989957982	0.0977673	0.0965983	0.055242243066215724	0.0707051	0.0594077	0.0565553	0.054939	0.0498557	0.016206479130174097	0.016400039518136032	0.0601015	0.0657859	0.054159	0.0582433	0.0348361	0.0390546	0.1348624385266354	0.13577031439201423
	HC-38_3_Plate3_G2_S266	0.15377411038032437	0.0899824	0.120711	0.0814256	0.0831007	0.11360257900485753	0.1718626805548392	0.15474920945264137	0.036449620715429294	0.0425707	0.1280601990221157	0.0811593	0.0569417	0.0651881	0.021218318904334496	0.0191067	0.10692476110403515	0.0922472	0.3678933671982687	0.3733389497322784	0.0636783	0.054283400879994434	0.0917755	0.14842370480976702	0.45653955959295994	0.44650344058176067	1	0.981173	0.3261101770964478	0.30475086815972446	0.0934276	0.0676181	0.1708013547047555	0.24511358661917862	0.072624	0.0638513	0.15045907083829052	0.16176428686148328	0.0354956	0.039325498581055544	0.0752862	0.0947019	0.060348275980402814	0.0629735	0.0813775	0.0988631	0.2911357624503076	0.30419224516892407
	HC-38_4_Plate4_B2_S302	0.14297373660928087	0.0856083	0.1120535050442216	0.0766532	0.0771848	0.10797298629174885	0.1533324432298715	0.13930083847555316	0.035542	0.041567156292319864	0.11958137919296029	0.0768385	0.053551474481141795	0.0605763	0.0185562	0.0165596	0.0950806	0.0833594	0.3657697708874249	0.3708397796676486	0.060909111747804785	0.051986414269766315	0.0895297	0.14636726962761357	0.4644128734954778	0.45113646576681377	0.981173	1	0.31095213914879055	0.29031879984858705	0.0853482	0.0634138	0.1523079578788345	0.21934456368472738	0.0770191	0.0670431	0.13744745690284424	0.14694915210119153	0.0357795	0.0394036	0.0689575	0.0862621	0.0589493	0.0611172	0.0756279	0.0912761	0.26000694444788414	0.2727063450540358
	HC-39_3_Plate3_G3_S267	0.18809907979544724	0.11367749142740718	0.11840228401249457	0.0771017	0.0658851	0.0819369	0.21720214238098107	0.20783926679555995	0.0329713	0.0382662	0.13369836151911943	0.10549135143921046	0.0710619	0.0791514	0.023915515557571806	0.0205359	0.11828514796026184	0.0955443	0.2126787284878713	0.20671723336412437	0.11674900994124898	0.13010825093738038	0.0632304	0.0904068	0.20548802201589955	0.19902951594992724	0.3261101770964478	0.31095213914879055	1	0.9733840724281848	0.1580140627803625	0.14184278593533534	0.2037319881964207	0.2659146432875959	0.1540110663696937	0.14673665129405883	0.14578049538451132	0.13765195409003939	0.027838567781267958	0.031853941488446606	0.0603684	0.0710317	0.081144	0.0903694	0.0763904	0.0903874	0.2703475566147207	0.28339008192081167
	HC-39_4_Plate4_B3_S303	0.18903639596284733	0.11469856387661531	0.11351243065659851	0.0732439	0.0620945	0.0772456	0.21317124214851615	0.20099297138175312	0.0310833	0.0358882	0.13334474995088635	0.1114204179519088	0.0708383	0.0800836	0.023771919577176698	0.019953768351613718	0.11346148664763088	0.0919596	0.2001695527455752	0.19462397537254822	0.12493946600931419	0.14302907803521145	0.060978351455554934	0.086657	0.19368981014445585	0.18774648989957982	0.30475086815972446	0.29031879984858705	0.9733840724281848	1	0.15895625820088563	0.14283112660623754	0.19507770902802155	0.2536724583149165	0.13816160903335972	0.13373313032389478	0.13454487231554652	0.1268913960762255	0.025157968453974992	0.029106369687874358	0.0561015	0.066007	0.0840623	0.0962675	0.07324	0.0867753	0.2605728850276942	0.27373368018017674
	HC-40_3_Plate3_G4_S268	0.14285189041032847	0.10878219922482799	0.12387872683456606	0.0699045	0.0456192	0.0589757	0.4855765106516328	0.3998691276003874	0.045996903115977344	0.0498325	0.0807045	0.0765261	0.0654361	0.0744862	0.027652216640840725	0.024034711837885737	0.11985806700587573	0.12793730042438797	0.12358809414609526	0.12063191924285849	0.0586235	0.0511454	0.026673615680603148	0.035142733556539234	0.0973929	0.0977673	0.0934276	0.0853482	0.1580140627803625	0.15895625820088563	1	0.9213569518055407	0.10529586576051558	0.12472858410063033	0.11167205140847232	0.13615285018570067	0.0849079	0.0764941	0.0239855	0.026732282969775385	0.0530856	0.0651833	0.064559	0.0726033	0.0448389	0.04899	0.16829444141852595	0.18458513025340312
	HC-40_4_Plate4_B4_S304	0.11911924105121746	0.0929822	0.118951	0.0647894	0.0406223	0.0534143	0.5344604584049909	0.43344068475136505	0.0496511	0.0522031	0.0727453	0.0767457	0.0585456	0.0644747	0.0283186	0.024917854945356435	0.10090128394868139	0.1093868589381748	0.1153177856770023	0.11424516299442398	0.0490944	0.044498284187446495	0.021955536427835244	0.0291252	0.0950277	0.0965983	0.0676181	0.0634138	0.14184278593533534	0.14283112660623754	0.9213569518055407	1	0.0867807	0.10224117182080458	0.0858332	0.10819608666099086	0.0813709	0.0736916	0.021508889661348757	0.0223262	0.047956952536863245	0.056230293735319126	0.0578603	0.0651257	0.0377201	0.0410294	0.14781339641248034	0.16705715405833244
	HC-41_3_Plate3_G5_S269	0.15068940470534525	0.10280065751052776	0.0997978	0.0630267	0.0958721	0.10893550145932394	0.11612947222608602	0.12070713094346759	0.10715062339750589	0.10887478131232216	0.10967310302621104	0.093465	0.0452231	0.052366831754444156	0.026361845873776706	0.020003551725510986	0.0835126	0.0732028	0.10465014473538217	0.10434028160845281	0.0659995	0.0575404	0.035554606166389814	0.0432244	0.0571645	0.055242243066215724	0.1708013547047555	0.1523079578788345	0.2037319881964207	0.19507770902802155	0.10529586576051558	0.0867807	1	0.9380319182068887	0.0386683	0.039738753101553455	0.0784958	0.0781806	0.0212581	0.0258793	0.0605432	0.0678501	0.0648703	0.0680232	0.0626811	0.0740708	0.20245337712154882	0.21019275071220406
	HC-41_4_Plate4_B5_S305	0.20163147824113126	0.1358657413589275	0.1343764794960219	0.0835667	0.11157298594843722	0.13206532493972728	0.16312732026586058	0.16849738523807936	0.0835828	0.0868641	0.1397263322725531	0.1136310757031229	0.060052	0.0697292	0.037508117445431435	0.0279224	0.11043916863459288	0.0951606	0.1395486470755018	0.13599842909704737	0.0850357	0.0739662	0.0476856	0.0582514	0.0732703	0.0707051	0.24511358661917862	0.21934456368472738	0.2659146432875959	0.2536724583149165	0.12472858410063033	0.10224117182080458	0.9380319182068887	1	0.054043741696518426	0.0546166	0.1025334796795334	0.10292710168177165	0.031480860655867755	0.038017	0.0799658	0.0898018	0.0847428	0.0881478	0.0860261	0.10200831261696194	0.2920186843638453	0.30318833105750576
	HC-42_3_Plate3_G6_S270	0.11545180925031737	0.0946343	0.0359544	0.0314182	0.028111793573388215	0.032477055113675386	0.085813	0.0859672	0.0194088	0.023104574373639046	0.041340712342606015	0.0339574	0.24183449065106666	0.2213120512734846	0.011093905074760988	0.00970304	0.079276	0.0651647	0.10613030881484228	0.10794698328939212	0.0399335	0.0440599	0.0776303	0.14966470142531774	0.0700994	0.0594077	0.072624	0.0770191	0.1540110663696937	0.13816160903335972	0.11167205140847232	0.0858332	0.0386683	0.054043741696518426	1	0.9708326805677079	0.0425008	0.0426137	0.013566195160541968	0.014086030035876626	0.0343558	0.0417643	0.0627485	0.0631597	0.029754578678472286	0.0306387	0.0666172	0.0752797
	HC-42_4_Plate4_B6_S306	0.12276597504572909	0.10554977643460633	0.0385033	0.0355458	0.029733909405092324	0.0345186	0.0851707	0.0822682	0.021864985204800427	0.0263942	0.0446678	0.0367559	0.2719624603662321	0.25283915560862014	0.012314582823157881	0.010439313986515554	0.0863726	0.0694094	0.10702041495033418	0.10966643449604214	0.0436094	0.0487959	0.0732811	0.14003858108207556	0.0662311	0.0565553	0.0638513	0.0670431	0.14673665129405883	0.13373313032389478	0.13615285018570067	0.10819608666099086	0.039738753101553455	0.0546166	0.9708326805677079	1	0.0444354	0.044657349236314356	0.016129880034505748	0.016175170448495948	0.0378556	0.045152148304137996	0.0635211	0.0650928	0.029237886320299437	0.029783773311263917	0.0686735	0.0775479
	HC-43_3_Plate3_G7_S271	0.11989061846765058	0.0928109	0.0891127	0.073882	0.047043	0.0587176	0.0888315	0.0889008	0.026666704987447897	0.0291254	0.0842338	0.0688651	0.081718	0.0881693	0.022471523629089312	0.016973612158195858	0.1254443916725384	0.1260079139896791	0.10243894551434343	0.0997458	0.0688152	0.0755467	0.0285177	0.0363446	0.0571951	0.054939	0.15045907083829052	0.13744745690284424	0.14578049538451132	0.13454487231554652	0.0849079	0.0813709	0.0784958	0.1025334796795334	0.0425008	0.0444354	1	0.9586944381861952	0.025389195322052256	0.025997802966193348	0.058694	0.0694553	0.0759781	0.0837131	0.0461124	0.0509837	0.13557793020563758	0.1435280833873615
	HC-43_4_Plate4_B7_S307	0.11068395417205505	0.0847205	0.0745713	0.0595023	0.0443462	0.056132804933565386	0.0843786	0.0845062	0.030338458078261254	0.0328093	0.0791376	0.0679669	0.0744484	0.0806467	0.022967402473349868	0.017575616194704224	0.11515442198523006	0.11419699459508253	0.0925952	0.0904963	0.0610768	0.0684672	0.025880921666446385	0.0339115	0.0514929	0.0498557	0.16176428686148328	0.14694915210119153	0.13765195409003939	0.1268913960762255	0.0764941	0.0736916	0.0781806	0.10292710168177165	0.0426137	0.044657349236314356	0.9586944381861952	1	0.021541908769425213	0.022597299893913143	0.0528408	0.062155668929872586	0.0713327	0.0797	0.0466042	0.0499216	0.13316035968505277	0.14173077887755725
	HC-44_3_Plate3_G8_S272	0.0431732	0.0323407	0.0753261	0.028828793765431553	0.017666107139716565	0.0231544	0.0250322	0.024923730232141825	0.00982481	0.0113785	0.030370133815754333	0.0317385	0.0250464	0.027915182078803447	0.00859084	0.00659234	0.0414835	0.0463462	0.0389068	0.0393835	0.0264323	0.0189963	0.00990958	0.0112621	0.019758992025917098	0.016206479130174097	0.0354956	0.0357795	0.027838567781267958	0.025157968453974992	0.0239855	0.021508889661348757	0.0212581	0.031480860655867755	0.013566195160541968	0.016129880034505748	0.025389195322052256	0.021541908769425213	1	0.9899447779301542	0.029738087065515947	0.0342049	0.021333803031674686	0.020870199259873715	0.018765	0.0164607	0.0350343	0.0363893
	HC-44_4_Plate4_B8_S308	0.0421952	0.0324315	0.0767748	0.030131780063650113	0.019473106913317044	0.0259032	0.0290519	0.030396333548746938	0.010009570016989799	0.011484338322586203	0.027554242089787167	0.0289275	0.0271033	0.028686777413177395	0.010095746979583884	0.00787315	0.040467256108224554	0.0434744	0.040240930121661016	0.041145976656368675	0.0268462	0.0190244	0.010190612919816341	0.012045444790223257	0.0200842	0.016400039518136032	0.039325498581055544	0.0394036	0.031853941488446606	0.029106369687874358	0.026732282969775385	0.0223262	0.0258793	0.038017	0.014086030035876626	0.016175170448495948	0.025997802966193348	0.022597299893913143	0.9899447779301542	1	0.030512545969994215	0.033654409264649465	0.0229908	0.0224112	0.0192371	0.017333272677486494	0.0449797	0.0449772
	HC-45_3_Plate3_G9_S273	0.0911539	0.0798889	0.054857	0.035068924595605865	0.0441227	0.055521227901680244	0.050699741630500755	0.057981986648220296	0.0208327	0.024741419129213488	0.12401824877522927	0.10482881402046097	0.0637822	0.0639821	0.7779960630829739	0.8081326802754091	0.2159376466771844	0.16617124302957595	0.0889962	0.0942884	0.0501527	0.050343375652076895	0.030271686654147336	0.041449	0.061473416418426664	0.0601015	0.0752862	0.0689575	0.0603684	0.0561015	0.0530856	0.047956952536863245	0.0605432	0.0799658	0.0343558	0.0378556	0.058694	0.0528408	0.029738087065515947	0.030512545969994215	1	0.9342601076534277	0.0506097	0.056044397567915814	0.0340934	0.037106155010904945	0.0832748	0.084534
	HC-45_4_Plate4_B9_S309	0.10225416613984935	0.0899742	0.061683823714213874	0.0383351	0.0470573	0.0595441	0.059242847904124346	0.0680027	0.019141488472681375	0.0240546	0.14337504225431935	0.12412681173144473	0.0672671	0.0674396	0.6360766081391377	0.6597936057892105	0.20107065905963636	0.15715958426406504	0.092437	0.0963529	0.055672655566639535	0.057420520980197405	0.0297789	0.040721626079921046	0.0685515	0.0657859	0.0947019	0.0862621	0.0710317	0.066007	0.0651833	0.056230293735319126	0.0678501	0.0898018	0.0417643	0.045152148304137996	0.0694553	0.062155668929872586	0.0342049	0.033654409264649465	0.9342601076534277	1	0.0558289	0.0620655	0.039953904065827224	0.0429655	0.0943768	0.0978289
	HC-46_3_Plate3_G10_S274	0.1155967588379168	0.10406980893897044	0.1011875277347095	0.0875672	0.060599248174444925	0.0787651	0.0604684	0.0609281	0.025630052332030504	0.0303495	0.0692016	0.0514261	0.076734	0.07387	0.026980974416644734	0.019404136055627873	0.0939984	0.0926987	0.0884257	0.0817171	0.0543977	0.0622078	0.0223914	0.029385662213734374	0.0587985	0.054159	0.060348275980402814	0.0589493	0.081144	0.0840623	0.064559	0.0578603	0.0648703	0.0847428	0.0627485	0.0635211	0.0759781	0.0713327	0.021333803031674686	0.0229908	0.0506097	0.0558289	1	0.9550903509877521	0.32392029010234846	0.39781449066688823	0.096889	0.0976723
	HC-46_4_Plate4_B10_S310	0.12592521191994352	0.11460617934342926	0.12600399343942956	0.107346	0.0695959	0.087887	0.0660111	0.0662096	0.030148467456611285	0.0359372	0.075877	0.0574295	0.0890415	0.0839151	0.0268869	0.0196535	0.0954147	0.0944324	0.0941783	0.0875345	0.0629743	0.0725992	0.026918403015377432	0.036606477814738324	0.0640789	0.0582433	0.0629735	0.0611172	0.0903694	0.0962675	0.0726033	0.0651257	0.0680232	0.0881478	0.0631597	0.0650928	0.0837131	0.0797	0.020870199259873715	0.0224112	0.056044397567915814	0.0620655	0.9550903509877521	1	0.2799018072444124	0.3407624685966554	0.10215001972019742	0.10253287209415249
	HC-47_3_Plate3_G11_S275	0.12292148722279214	0.0646556	0.0613861	0.0478218	0.042930941379204675	0.0442712	0.0533401	0.059086099616814595	0.0199724	0.025329393619911628	0.061139173413736175	0.044234	0.0346485	0.037774	0.016107477889061604	0.010925	0.0603706	0.050448871333514056	0.0920564	0.0928566	0.0386129	0.039524528058426496	0.0251309	0.0325595	0.0361307	0.0348361	0.0813775	0.0756279	0.0763904	0.07324	0.0448389	0.0377201	0.0626811	0.0860261	0.029754578678472286	0.029237886320299437	0.0461124	0.0466042	0.018765	0.0192371	0.0340934	0.039953904065827224	0.32392029010234846	0.2799018072444124	1	0.9436862867685025	0.10356902054937828	0.10645517793329394
	HC-47_4_Plate4_B11_S311	0.12648746476405287	0.0686411	0.0727411	0.055272827225937765	0.0446052	0.0475674	0.0656041	0.0696933	0.0200269	0.0262381	0.0699262	0.048667151674875175	0.036183665587260286	0.0410854	0.016910809243564407	0.011299400961509878	0.0655222	0.0539984	0.10146638115295187	0.10113144301563684	0.038311	0.0375837	0.026201033077096876	0.0337426	0.0404596	0.0390546	0.0988631	0.0912761	0.0903874	0.0867753	0.04899	0.0410294	0.0740708	0.10200831261696194	0.0306387	0.029783773311263917	0.0509837	0.0499216	0.0164607	0.017333272677486494	0.037106155010904945	0.0429655	0.39781449066688823	0.3407624685966554	0.9436862867685025	1	0.12140323144293834	0.12490943185982095
	HC-48_3_Plate3_G12_S276	0.20386454731166687	0.12782979225933525	0.14971802036150697	0.0974079	0.11332496304119694	0.14242	0.2344028418938826	0.23132802457191107	0.047585507092863806	0.053968145625753194	0.1528515315498784	0.10811323402581444	0.10312135890314478	0.11189135765151988	0.0433699	0.0352657	0.15408	0.14429432046290122	0.17232366803607105	0.1714001114811055	0.0958914	0.0868248	0.0587235	0.0698306	0.10560521064950638	0.1348624385266354	0.2911357624503076	0.26000694444788414	0.2703475566147207	0.2605728850276942	0.16829444141852595	0.14781339641248034	0.20245337712154882	0.2920186843638453	0.0666172	0.0686735	0.13557793020563758	0.13316035968505277	0.0350343	0.0449797	0.0832748	0.0943768	0.096889	0.10215001972019742	0.10356902054937828	0.12140323144293834	1	0.9396108862965351
	HC-48_4_Plate4_B12_S312	0.21342544005712882	0.1328975988627403	0.1570691413276461	0.10537229132277198	0.11511359011154715	0.14228606198278537	0.24489697670550162	0.24081666262194423	0.048588928560609784	0.055168054736053795	0.16311758704482038	0.11630170920680036	0.10517403574528768	0.11386463126467453	0.04433	0.0367537	0.16655514750603304	0.1561853260119683	0.17680954036015273	0.1758406405790501	0.0994283	0.0900179	0.0586552	0.0711455	0.10929089060845913	0.13577031439201423	0.30419224516892407	0.2727063450540358	0.28339008192081167	0.27373368018017674	0.18458513025340312	0.16705715405833244	0.21019275071220406	0.30318833105750576	0.0752797	0.0775479	0.1435280833873615	0.14173077887755725	0.0363893	0.0449772	0.084534	0.0978289	0.0976723	0.10253287209415249	0.10645517793329394	0.12490943185982095	0.9396108862965351	1
	Healthy Control Correlation Matrix
		HC-F10_11_G10_S	HC-F11_11_G11_S	HC-F12_11_G12_S	HC-F2_11_G2_S74	HC-F4_11_G4_S76	HC-F5_11_G5_S77	HC-F6_11_G6_S78	HC-F7_11_G7_S79	HC-F8_11_G8_S80	HC-F9_11_G9_S81	HC-G1_22_F1_S15	HC-G10_22_F10_S	HC-G11_22_F11_S	HC-G12_22_F12_S	HC-G3_22_F3_S15	HC-G4_22_F4_S16	HC-G5_22_F5_S16	HC-G6_22_F6_S16	HC-G7_22_F7_S16	HC-G8_22_F8_S16	HC-G9_22_F9_S16	HC-H1_22_G1_S16	HC-H10_22_G10_S	HC-H11_22_G11_S	HC-H2_22_G2_S17	HC-H3_22_G3_S17	HC-H4_22_G4_S17	HC-H5_22_G5_S17	HC-H6_22_G6_S17	HC-H7_22_G7_S17	HC-H8_22_G8_S17	HC-H9_22_G9_S17	HC-14_2_Plate2_G2_S170	HC-15_2_Plate2_G3_S171	HC-16_2_Plate2_G4_S172	HC-17_2_Plate2_G5_S173	HC-18_2_Plate2_G6_S174	HC-19_2_Plate2_G7_S175	HC-20_2_Plate2_G8_S176	HC-21_2_Plate2_G9_S177	HC-22_2_Plate2_G10_S178	HC-23_2_Plate2_G11_S179	HC-24_2_Plate2_G12_S180	HC-25_2_Plate2_H1_S181	HC-26_2_Plate2_H2_S182	HC-27_2_Plate2_H3_S183	HC-28_2_Plate2_H4_S184	HC-29_2_Plate2_H5_S185
	HC-F10_11_G10_S	1	0.044214	0.0538049	0.0356041	0.018515336495147396	0.017448420209789366	0.021134172909389543	0.0391704	0.010296305244630202	0.00745874	0.011714475592872321	0.0082414	0.023338926357351266	0.019440552737398656	0.0239848	0.0612069	0.00341819	0.00819774	0.011525295133654277	0.00489582	0.0236508	0.0300833	0.0367558	0.0966085	0.026202946338163183	0.021889769998749344	0.13214237266045142	0.0212755	0.026291034848429557	0.19927725349461903	0.0316115	0.058077145858739854	0.0589057	0.00516552	0.012726139012876371	0.015303154527494998	0.016650161741722645	0.010417	0.00520647	0.013158628675598373	0.00457518	0.1665337160067295	0.0947287	0.0164854	0.0100598	0.0072705	0.1729299488583867	0.0349609
	HC-F11_11_G11_S	0.044214	1	0.030067518822099716	0.035682735231351875	0.0394964	0.032123	0.0647493	0.065158	0.012468435831274547	0.022139677566322322	0.0641109	0.0355712	0.0288965	0.0427959	0.0843153	0.0763053	0.013143738492279235	0.0503618	0.024996749377618817	0.00720818	0.0261526	0.022606889455632998	0.0417192	0.0467706	0.10530796424737454	0.055449419491423235	0.027553566551370336	0.0386817	0.019741857826579383	0.040077808142085135	0.027580133059163122	0.0482796	0.0892211	0.00766481	0.0307672	0.042409550359881865	0.0193167	0.011824416303453732	0.00603733	0.022959481277787373	0.00245335	0.0163087	0.028912778699768472	0.0424543	0.0290143	0.0229328	0.0112502	0.027773782435950096
	HC-F12_11_G12_S	0.0538049	0.030067518822099716	1	0.047348442856060546	0.060099127682274114	0.066473	0.060958142738670326	0.0317774	0.013184677588853708	0.017317784622505702	0.11507244133041657	0.024334062617447125	0.0700281	0.0643677	0.17331423064592777	0.1420448393945787	0.014098445410499996	0.0698454	0.0187664	0.10814978443103908	0.0487554	0.0515893	0.0901178	0.060071	0.061754115946563805	0.12978504282014464	0.16994672181759515	0.0710826	0.0637377	0.0625618	0.071486	0.0925726	0.049368699959807555	0.037845	0.027451496818348884	0.1596282822151756	0.15365146522607948	0.0899864	0.0116556	0.0383379	0.00688308	0.0853156	0.0721508	0.038246	0.065244	0.029651985218889256	0.017342778711465178	0.035157402495601064
	HC-F2_11_G2_S74	0.0356041	0.035682735231351875	0.047348442856060546	1	0.0419349	0.020696676995861706	0.032912287598709164	0.0330672	0.0114814	0.014115357276300559	0.017513917672324363	0.00854945	0.027782477023865118	0.033938159646735744	0.0450579	0.038662232425525384	0.052437619913867604	0.010557467236530832	0.016456232360039506	0.010190601940172772	0.020663468643013685	0.0588603	0.060366	0.0964427	0.027641756804930157	0.021962282110208696	0.0261668	0.017442814572552954	0.016442052281028276	0.0745444	0.0191014	0.022689940071929808	0.028934986245732364	0.00641937	0.014355020668002328	0.0396142	0.015936717806228826	0.012902205980953112	0.013674434884511782	0.014346545998411902	0.00238465	0.016431410378873225	0.0186922	0.016724688790413274	0.020319050083476863	0.010471993352296566	0.0201247	0.0242748
	HC-F4_11_G4_S76	0.018515336495147396	0.0394964	0.060099127682274114	0.0419349	1	0.041720238214826344	0.11733062308918589	0.061422	0.0208236	0.11683611825351939	0.0850097	0.036664	0.058660766456866596	0.0701545	0.0474707	0.065958	0.0415737	0.013787489583736531	0.024377249237128463	0.010219671616989019	0.0425381	0.0550343	0.029289983953335208	0.0580769	0.0331219	0.0303567	0.0388511	0.0653891	0.016236602260211494	0.030104358116792882	0.021471965458812192	0.0283114	0.1365018608656263	0.00894723	0.0242567	0.0454995	0.0332284	0.015448596594629684	0.10695216963840436	0.0320194	0.011932729579916219	0.042239	0.024400863198748027	0.0281908	0.0186357	0.018503623030470144	0.00982944	0.14154729902183485
	HC-F5_11_G5_S77	0.017448420209789366	0.032123	0.066473	0.020696676995861706	0.041720238214826344	1	0.0680679	0.028015798192790365	0.021792152161463324	0.0158814	0.0292532	0.018029901403139235	0.040543208148457056	0.0402551	0.0444418	0.0626362	0.010707192730412301	0.010848993098035805	0.021504970958410016	0.035195527092110365	0.0384622	0.0314893	0.041096	0.0655665	0.043121823742906656	0.035667	0.0719102	0.030268156887940614	0.11282928720886307	0.027595371724306643	0.030398549370286094	0.052872388398371564	0.02314	0.011842797058144748	0.030048	0.0808029	0.029084486489575727	0.014317258921692966	0.013464090915418425	0.020608794428978734	0.00686154	0.027621573314622765	0.0376581	0.019663722033029418	0.045433958338098365	0.048373	0.0603841	0.026781896469695147
	HC-F6_11_G6_S78	0.021134172909389543	0.0647493	0.060958142738670326	0.032912287598709164	0.11733062308918589	0.0680679	1	0.028604624227984463	0.0181642	0.10696281913006422	0.052527470939002265	0.0467939	0.0625624	0.031851471448939274	0.0416367	0.0855924	0.019451020556300727	0.023575533610753627	0.0309894	0.030189214331906026	0.025673769226298066	0.042211	0.0340279	0.1374628083107179	0.047092	0.030208771714279072	0.030280232735364045	0.025615988678399235	0.036051	0.037771	0.0247796	0.0515899	0.030423668396893245	0.013744338952549616	0.0580237	0.0267128	0.0195658	0.0341817	0.0270549	0.0195216	0.0171401	0.029196651434033778	0.015816448567430218	0.0213943	0.0151932	0.0283274	0.032454331614461346	0.0253853
	HC-F7_11_G7_S79	0.0391704	0.065158	0.0317774	0.0330672	0.061422	0.028015798192790365	0.028604624227984463	1	0.00778493	0.0538619	0.0320082	0.0128882	0.045963	0.045095871910594325	0.0361122	0.053466157550938094	0.011526168068460236	0.0164985	0.019683910379276633	0.00348688	0.0864574	0.0869763	0.0442705	0.0517778	0.0197572	0.0676486	0.035429136899834505	0.17727568844636568	0.0224432	0.0599039	0.025033242466055046	0.0326705	0.043755440687787694	0.010615853312191668	0.023399551870794788	0.0571282	0.011339343165611398	0.00913348	0.00542504	0.023548607170537517	0.00878927	0.026410414786098364	0.0361415	0.020972605633517452	0.013932099907484913	0.016753627758320636	0.011855223252817971	0.0287382
	HC-F8_11_G8_S80	0.010296305244630202	0.012468435831274547	0.013184677588853708	0.0114814	0.0208236	0.021792152161463324	0.0181642	0.00778493	1	0.00670049	0.013945874337736447	0.011225581135151472	0.00982014	0.011905331583013202	0.015791830847392257	0.011135758264155506	0.00529042	0.00546051	0.011178441484051801	0.00715094	0.014428008451549205	0.00471769	0.00806578	0.033593856452991164	0.00910265	0.00705376	0.011777009344413692	0.013076513657548142	0.00557307	0.014101434397198524	0.0042845	0.020627049010159985	0.015363331083893539	0.00407214	0.00873975	0.00571611	0.00556646	0.012054068317009843	0.00175704	0.00589974	0.00719635	0.014004771924096585	0.00413849	0.00337794	0.00674167	0.00947609	0.00378815	0.014219750596585376
	HC-F9_11_G9_S81	0.00745874	0.022139677566322322	0.017317784622505702	0.014115357276300559	0.11683611825351939	0.0158814	0.10696281913006422	0.0538619	0.00670049	1	0.0091601	0.017945405032842865	0.025964360971411832	0.065184	0.0216163	0.028328309173504578	0.019145936836190872	0.043183906130078706	0.0642204	0.0313975	0.018578448708597314	0.10178945829641849	0.0316819	0.030668251066187355	0.00887072	0.010139372509198583	0.014029687405688263	0.0724988	0.011027888250111983	0.0227621	0.018493855037509034	0.025555306841494516	0.035690909667650414	0.00708462	0.011961274333362778	0.0188342	0.0151725	0.00440626	0.00798532	0.00957051	0.00716813	0.00912439	0.0547028	0.0811018	0.012301570052415847	0.0327985	0.026863890766243154	0.012426919963076677
	HC-G1_22_F1_S15	0.011714475592872321	0.0641109	0.11507244133041657	0.017513917672324363	0.0850097	0.0292532	0.052527470939002265	0.0320082	0.013945874337736447	0.0091601	1	0.013138973743389537	0.025801132149104324	0.029555043162172858	0.032401608010605557	0.2422282830228469	0.016310552102778562	0.0105751	0.0164573	0.00949273	0.017123075466109302	0.11041384677615534	0.025487409070513133	0.033863135658690584	0.020632322202089597	0.3421811327120381	0.0420109	0.07038	0.022236403060091076	0.0633219	0.018542555791273122	0.0926995	0.022670264228257436	0.010056011431946814	0.0401347	0.018234563477734674	0.40371698050212734	0.21444539010123936	0.00640776	0.022874049402568278	0.010387069232278674	0.0273762	0.11300105149206864	0.0196879	0.15501958566035812	0.0104467	0.011156461990715691	0.022792550476326025
	HC-G10_22_F10_S	0.0082414	0.0355712	0.024334062617447125	0.00854945	0.036664	0.018029901403139235	0.0467939	0.0128882	0.011225581135151472	0.017945405032842865	0.013138973743389537	1	0.029702873093499692	0.0401426	0.020144129780376635	0.0285691	0.00454546	0.00273766	0.011605751665460478	0.00604089	0.015326025410203028	0.012893375550123596	0.10164318106722364	0.015475388136185432	0.014730639279378238	0.00953826	0.0149421	0.010798972855104673	0.025450260902794293	0.042787430533073066	0.0215878	0.020551631476421237	0.028015962835159527	0.00392826	0.019057826204137634	0.013936221341428499	0.00602363	0.00365851	0.00262758	0.014495338565760534	0.0040593	0.00646305	0.00989144	0.00935556	0.00966966	0.00755881	0.0164912	0.013796111769334778
	HC-G11_22_F11_S	0.023338926357351266	0.0288965	0.0700281	0.027782477023865118	0.058660766456866596	0.040543208148457056	0.0625624	0.045963	0.00982014	0.025964360971411832	0.025801132149104324	0.029702873093499692	1	0.0392728	0.051434055040713536	0.11431079889676601	0.018062841646180747	0.0157858	0.0348982	0.00914055	0.0868813	0.021372460389455183	0.0460455	0.0517948	0.023463976686647327	0.051958988728881654	0.0404171	0.036038574929561855	0.025101176372892758	0.0507737	0.0289472	0.040118060669268304	0.0387362	0.00997317	0.0196787	0.0286365	0.012840404286002353	0.029686525229924553	0.013252568048106287	0.026117	0.011586880052226953	0.012917553447320563	0.016858527191993683	0.14404114429261497	0.019823870916643987	0.011382575660528742	0.00778017	0.0363887
	HC-G12_22_F12_S	0.019440552737398656	0.0427959	0.0643677	0.033938159646735744	0.0701545	0.0402551	0.031851471448939274	0.045095871910594325	0.011905331583013202	0.065184	0.029555043162172858	0.0401426	0.0392728	1	0.046194275761257036	0.054706588770132146	0.00801787	0.020782125840680458	0.1044781465489641	0.017633185035681162	0.0481705	0.041323493464083254	0.0572672	0.0521721	0.022982906789749798	0.045045	0.041104713829306055	0.0202286	0.050461430123027014	0.0400621	0.036467073803570976	0.0391219	0.0429343	0.019750792302233217	0.033431392648004224	0.0712552	0.021462204381545932	0.00864768	0.0115227	0.016427351563170246	0.015442586326681603	0.0194292	0.0665556	0.0299948	0.015432762714130112	0.0115329	0.0163473	0.057358787910169046
	HC-G3_22_F3_S15	0.0239848	0.0843153	0.17331423064592777	0.0450579	0.0474707	0.0444418	0.0416367	0.0361122	0.015791830847392257	0.0216163	0.032401608010605557	0.020144129780376635	0.051434055040713536	0.046194275761257036	1	0.054805540525586664	0.014091198476603234	0.0439422	0.015012406485731218	0.011718241696999325	0.023827432268307084	0.0428749	0.032236888240433303	0.0454287	0.0355524	0.032552744757112055	0.040302151850288376	0.0319027	0.0313688	0.049282	0.11592977680960306	0.047713813621510066	0.028928369159039055	0.00655499	0.0253459	0.11527655256582933	0.0183222	0.015331893326980853	0.016136029035004787	0.017822661285820152	0.00778975	0.012653507502066895	0.042919014717320965	0.025957995763072388	0.0167248	0.012917441978247396	0.013817632023084763	0.019143
	HC-G4_22_F4_S16	0.0612069	0.0763053	0.1420448393945787	0.038662232425525384	0.065958	0.0626362	0.0855924	0.053466157550938094	0.011135758264155506	0.028328309173504578	0.2422282830228469	0.0285691	0.11431079889676601	0.054706588770132146	0.054805540525586664	1	0.0339649	0.030084538840051505	0.0203548	0.00620919	0.0402635	0.0989502	0.0658907	0.15249770474827987	0.037249888226031265	0.2790489594818518	0.0806026	0.060517798153065294	0.030624260020157577	0.0604782	0.0547047	0.11041731695485524	0.0440193	0.016449662167150905	0.035110256176903776	0.043569	0.3311715557042703	0.17137739547992054	0.0195833	0.040377	0.0616662	0.10114724192427191	0.12393697642815132	0.0372856	0.13935987951221096	0.019745856178709945	0.031868169042197796	0.040238968617775095
	HC-G5_22_F5_S16	0.00341819	0.013143738492279235	0.014098445410499996	0.052437619913867604	0.0415737	0.010707192730412301	0.019451020556300727	0.011526168068460236	0.00529042	0.019145936836190872	0.016310552102778562	0.00454546	0.018062841646180747	0.00801787	0.014091198476603234	0.0339649	1	0.00648525	0.00253029	0.00177839	0.00592986	0.0159516	0.011534331317555734	0.013551894747453748	0.00595265	0.024347949426772295	0.011945520651383667	0.008594	0.00696531	0.011182040760899957	0.014485	0.016824479052951785	0.0221214	0.041987139405544216	0.00793169	0.00690104	0.0225608	0.011844214489823224	0.00282562	0.00936212	0.00567188	0.014743844186892287	0.00992525	0.00959269	0.00776756	0.00260258	0.0209561	0.00829673
	HC-G6_22_F6_S16	0.00819774	0.0503618	0.0698454	0.010557467236530832	0.013787489583736531	0.010848993098035805	0.023575533610753627	0.0164985	0.00546051	0.043183906130078706	0.0105751	0.00273766	0.0157858	0.020782125840680458	0.0439422	0.030084538840051505	0.00648525	1	0.0515176	0.00148409	0.016540639784984667	0.012044728487963762	0.0156946	0.013756726614421165	0.014565575096406188	0.014800561407003948	0.0159314	0.018326139280068605	0.00677293	0.011665294201822234	0.014433041460892368	0.011451510966783112	0.00692736	0.0041016	0.010419905623463604	0.00701736	0.00561582	0.00727951	0.00316657	0.00441884	0.00258817	0.00857332	0.014630938671463947	0.0538025	0.010605100464628819	0.00441683	0.00852863	0.0080086
	HC-G7_22_F7_S16	0.011525295133654277	0.024996749377618817	0.0187664	0.016456232360039506	0.024377249237128463	0.021504970958410016	0.0309894	0.019683910379276633	0.011178441484051801	0.0642204	0.0164573	0.011605751665460478	0.0348982	0.1044781465489641	0.015012406485731218	0.0203548	0.00253029	0.0515176	1	0.012023588675906072	0.015479963701405326	0.0359914	0.022284362568799787	0.032361002946699094	0.014737186101624616	0.0329264	0.010465123164875823	0.056299720930112485	0.019099704866719875	0.021274389371941836	0.0359139	0.053324120497532886	0.013268256433689327	0.012795822492443232	0.030286106691204424	0.012755486858540482	0.00815479	0.00917367	0.00626402	0.0271392	0.00508855	0.0080534	0.039592781919209355	0.025263305176832843	0.015339104640518379	0.014100610670649778	0.0604029	0.014043110532927339
	HC-G8_22_F8_S16	0.00489582	0.00720818	0.10814978443103908	0.010190601940172772	0.010219671616989019	0.035195527092110365	0.030189214331906026	0.00348688	0.00715094	0.0313975	0.00949273	0.00604089	0.00914055	0.017633185035681162	0.011718241696999325	0.00620919	0.00177839	0.00148409	0.012023588675906072	1	0.00783269	0.0157169	0.00927228	0.00933213	0.00395071	0.00482629	0.00620397	0.010909712743135697	0.00384935	0.00890523	0.00725793	0.010158714743708533	0.0094385	0.10071549066060105	0.00773309	0.00278359	0.00133661	0.00122592	0.001293	0.00597936	0.000495901	0.0242774	0.026000717870037642	0.00237283	0.0130286	0.00699143	0.012010361472924745	0.00276292
	HC-G9_22_F9_S16	0.0236508	0.0261526	0.0487554	0.020663468643013685	0.0425381	0.0384622	0.025673769226298066	0.0864574	0.014428008451549205	0.018578448708597314	0.017123075466109302	0.015326025410203028	0.0868813	0.0481705	0.023827432268307084	0.0402635	0.00592986	0.016540639784984667	0.015479963701405326	0.00783269	1	0.0644399	0.025435048853992736	0.0429415	0.027588132833708725	0.0476683	0.044228566294518774	0.019179716184211864	0.053653	0.026328159505074444	0.015547596044204257	0.0251378	0.0215431	0.00438619	0.025529881417996756	0.0500857	0.012593326037910472	0.00426325	0.00277945	0.00876787	0.011529368933680685	0.025690329189028284	0.0328397	0.021845448805022653	0.010737667424944017	0.00942329	0.016711410836828155	0.0147827
	HC-H1_22_G1_S16	0.0300833	0.022606889455632998	0.0515893	0.0588603	0.0550343	0.0314893	0.042211	0.0869763	0.00471769	0.10178945829641849	0.11041384677615534	0.012893375550123596	0.021372460389455183	0.041323493464083254	0.0428749	0.0989502	0.0159516	0.012044728487963762	0.0359914	0.0157169	0.0644399	1	0.031435395579497385	0.028070936593206426	0.016373761661696077	0.13242425695647145	0.027667033487970356	0.0516516	0.0146601	0.025760681035073136	0.028436823869202998	0.0846176	0.0329126	0.017748169578109468	0.0171251	0.017450686488063336	0.11638709442088428	0.0780749	0.015918259816909523	0.018758	0.0045165	0.012590488028067708	0.047987688104637466	0.0332792	0.0737039	0.013365738620277874	0.017994703177911367	0.0103715
	HC-H10_22_G10_S	0.0367558	0.0417192	0.0901178	0.060366	0.029289983953335208	0.041096	0.0340279	0.0442705	0.00806578	0.0316819	0.025487409070513133	0.10164318106722364	0.0460455	0.0572672	0.032236888240433303	0.0658907	0.011534331317555734	0.0156946	0.022284362568799787	0.00927228	0.025435048853992736	0.031435395579497385	1	0.056996341245236934	0.0321326	0.0406359	0.0737437	0.025457560783420957	0.0178548	0.0359258	0.020224731200332642	0.040877270258225844	0.025257760408364582	0.016543669537806338	0.0365994	0.0908308	0.0352752	0.00901664	0.00418997	0.0190451	0.00835021	0.0966354	0.0313448	0.0217461	0.024243882906113172	0.014075340239435153	0.019206286041718437	0.0186166
	HC-H11_22_G11_S	0.0966085	0.0467706	0.060071	0.0964427	0.0580769	0.0655665	0.1374628083107179	0.0517778	0.033593856452991164	0.030668251066187355	0.033863135658690584	0.015475388136185432	0.0517948	0.0521721	0.0454287	0.15249770474827987	0.013551894747453748	0.013756726614421165	0.032361002946699094	0.00933213	0.0429415	0.028070936593206426	0.056996341245236934	1	0.0436868	0.042146291772092406	0.056890960682207586	0.023132371613233522	0.039406	0.14720353950146217	0.046845158903442624	0.0495604	0.0516084	0.0157318	0.0303724	0.0429116	0.0463658	0.0257265	0.023407	0.011423889948438124	0.00401325	0.046818715082934795	0.0583231	0.029473654228042778	0.052457250668031474	0.014907161092199077	0.030773515567947204	0.0209834
	HC-H2_22_G2_S17	0.026202946338163183	0.10530796424737454	0.061754115946563805	0.027641756804930157	0.0331219	0.043121823742906656	0.047092	0.0197572	0.00910265	0.00887072	0.020632322202089597	0.014730639279378238	0.023463976686647327	0.022982906789749798	0.0355524	0.037249888226031265	0.00595265	0.014565575096406188	0.014737186101624616	0.00395071	0.027588132833708725	0.016373761661696077	0.0321326	0.0436868	1	0.022267037579929035	0.0991514	0.020419794225730314	0.0896036	0.0478756	0.0251	0.025905838832424432	0.0361358	0.019005386420754163	0.015083402438052954	0.0201702	0.013214044191706437	0.0081178	0.0045838	0.022397279491754536	0.00216404	0.0337996	0.0321661	0.012467388096961641	0.16961443477872512	0.017859936616295306	0.047327498141361266	0.016835005919804084
	HC-H3_22_G3_S17	0.021889769998749344	0.055449419491423235	0.12978504282014464	0.021962282110208696	0.0303567	0.035667	0.030208771714279072	0.0676486	0.00705376	0.010139372509198583	0.3421811327120381	0.00953826	0.051958988728881654	0.045045	0.032552744757112055	0.2790489594818518	0.024347949426772295	0.014800561407003948	0.0329264	0.00482629	0.0476683	0.13242425695647145	0.0406359	0.042146291772092406	0.022267037579929035	1	0.034132	0.0708969	0.014070783252456354	0.0630403	0.024157370290607418	0.11179784451803748	0.0324172	0.00984451	0.030801826691101777	0.043257447953343846	0.4631029084676352	0.24525457520891247	0.00337361	0.00991301	0.00886811	0.0267848	0.12855269370613026	0.024864433308187873	0.18901398115877494	0.013120174966671486	0.013913348090135455	0.0394156
	HC-H4_22_G4_S17	0.13214237266045142	0.027553566551370336	0.16994672181759515	0.0261668	0.0388511	0.0719102	0.030280232735364045	0.035429136899834505	0.011777009344413692	0.014029687405688263	0.0420109	0.0149421	0.0404171	0.041104713829306055	0.040302151850288376	0.0806026	0.011945520651383667	0.0159314	0.010465123164875823	0.00620397	0.044228566294518774	0.027667033487970356	0.0737437	0.056890960682207586	0.0991514	0.034132	1	0.048031899048413394	0.0230648	0.11858536274590425	0.042888699644179275	0.0392467	0.10593479051516348	0.026037882963822978	0.024609015239041982	0.033045022573527545	0.0511173	0.030431300855768197	0.00545933	0.0321905	0.00969204	0.3348787528454124	0.21695641639319735	0.027190386362779234	0.025737623766204164	0.010970867279075031	0.25544200255091376	0.060757219945200946
	HC-H5_22_G5_S17	0.0212755	0.0386817	0.0710826	0.017442814572552954	0.0653891	0.030268156887940614	0.025615988678399235	0.17727568844636568	0.013076513657548142	0.0724988	0.07038	0.010798972855104673	0.036038574929561855	0.0202286	0.0319027	0.060517798153065294	0.008594	0.018326139280068605	0.056299720930112485	0.010909712743135697	0.019179716184211864	0.0516516	0.025457560783420957	0.023132371613233522	0.020419794225730314	0.0708969	0.048031899048413394	1	0.013062725081313573	0.0221799	0.020686749629823822	0.0395705	0.0290961	0.00608752	0.010183475799258039	0.00938208	0.0793027	0.0412985	0.00223074	0.0588398	0.00215007	0.021896867777740442	0.028467659238948253	0.012354142541134126	0.0423577	0.030851838075386842	0.00653195	0.013718382489900354
	HC-H6_22_G6_S17	0.026291034848429557	0.019741857826579383	0.0637377	0.016442052281028276	0.016236602260211494	0.11282928720886307	0.036051	0.0224432	0.00557307	0.011027888250111983	0.022236403060091076	0.025450260902794293	0.025101176372892758	0.050461430123027014	0.0313688	0.030624260020157577	0.00696531	0.00677293	0.019099704866719875	0.00384935	0.053653	0.0146601	0.0178548	0.039406	0.0896036	0.014070783252456354	0.0230648	0.013062725081313573	1	0.0486869	0.019186649609053398	0.017446852136185395	0.021609925603914018	0.00558688	0.0131811	0.027716398609476556	0.019976140905018844	0.020539872666599603	0.00212518	0.00558531	0.00199143	0.0115523	0.015034685599916036	0.0184297	0.00439298	0.0182866	0.0621111	0.00895002
	HC-H7_22_G7_S17	0.19927725349461903	0.040077808142085135	0.0625618	0.0745444	0.030104358116792882	0.027595371724306643	0.037771	0.0599039	0.014101434397198524	0.0227621	0.0633219	0.042787430533073066	0.0507737	0.0400621	0.049282	0.0604782	0.011182040760899957	0.011665294201822234	0.021274389371941836	0.00890523	0.026328159505074444	0.025760681035073136	0.0359258	0.14720353950146217	0.0478756	0.0630403	0.11858536274590425	0.0221799	0.0486869	1	0.0578225	0.0897158	0.11334093832679279	0.0188012	0.019158653184642285	0.0394133	0.036481575698928466	0.042903998099308574	0.00833923	0.019551910673310555	0.00206943	0.0824405	0.13625797084408697	0.023206666382632992	0.018499208908422056	0.00891055	0.0819068	0.026884601771109136
	HC-H8_22_G8_S17	0.0316115	0.027580133059163122	0.071486	0.0191014	0.021471965458812192	0.030398549370286094	0.0247796	0.025033242466055046	0.0042845	0.018493855037509034	0.018542555791273122	0.0215878	0.0289472	0.036467073803570976	0.11592977680960306	0.0547047	0.014485	0.014433041460892368	0.0359139	0.00725793	0.015547596044204257	0.028436823869202998	0.020224731200332642	0.046845158903442624	0.0251	0.024157370290607418	0.042888699644179275	0.020686749629823822	0.019186649609053398	0.0578225	1	0.036265	0.0307762	0.041852660127462304	0.0692113	0.021557530637823626	0.025802663068305184	0.00929055	0.00162596	0.012388555658749694	0.00177652	0.015400022771359916	0.0304467	0.016786253080404826	0.017557658039516873	0.00945853	0.0598615	0.023945980122579955
	HC-H9_22_G9_S17	0.058077145858739854	0.0482796	0.0925726	0.022689940071929808	0.0283114	0.052872388398371564	0.0515899	0.0326705	0.020627049010159985	0.025555306841494516	0.0926995	0.020551631476421237	0.040118060669268304	0.0391219	0.047713813621510066	0.11041731695485524	0.016824479052951785	0.011451510966783112	0.053324120497532886	0.010158714743708533	0.0251378	0.0846176	0.040877270258225844	0.0495604	0.025905838832424432	0.11179784451803748	0.0392467	0.0395705	0.017446852136185395	0.0897158	0.036265	1	0.0490963	0.011271846901692856	0.0518817	0.027630999024494337	0.10994104195582798	0.0729354	0.00839502	0.015974687525568722	0.00926764	0.0475466	0.0562569	0.0400895	0.051048993330059196	0.013926631759526232	0.20531143763427312	0.015348601276825462
	HC-14_2_Plate2_G2_S170	0.0589057	0.0892211	0.049368699959807555	0.028934986245732364	0.1365018608656263	0.02314	0.030423668396893245	0.043755440687787694	0.015363331083893539	0.035690909667650414	0.022670264228257436	0.028015962835159527	0.0387362	0.0429343	0.028928369159039055	0.0440193	0.0221214	0.00692736	0.013268256433689327	0.0094385	0.0215431	0.0329126	0.025257760408364582	0.0516084	0.0361358	0.0324172	0.10593479051516348	0.0290961	0.021609925603914018	0.11334093832679279	0.0307762	0.0490963	1	0.00832067	0.013110406720557292	0.020722010151664926	0.043683158116669785	0.022494294076003354	0.049764623538425784	0.0206542	0.00596221	0.12064779251699775	0.0602033	0.013884264362968668	0.020303283024014324	0.015586714602971698	0.0728641	0.11424932743804704
	HC-15_2_Plate2_G3_S171	0.00516552	0.00766481	0.037845	0.00641937	0.00894723	0.011842797058144748	0.013744338952549616	0.010615853312191668	0.00407214	0.00708462	0.010056011431946814	0.00392826	0.00997317	0.019750792302233217	0.00655499	0.016449662167150905	0.041987139405544216	0.0041016	0.012795822492443232	0.10071549066060105	0.00438619	0.017748169578109468	0.016543669537806338	0.0157318	0.019005386420754163	0.00984451	0.026037882963822978	0.00608752	0.00558688	0.0188012	0.041852660127462304	0.011271846901692856	0.00832067	1	0.00472644	0.00832845	0.00504184	0.010951497779643262	0.00235784	0.000871756	0.00358904	0.00461017	0.0107438	0.0177938	0.00726113	0.00569698	0.0813126	0.012605355862372943
	HC-16_2_Plate2_G4_S172	0.012726139012876371	0.0307672	0.027451496818348884	0.014355020668002328	0.0242567	0.030048	0.0580237	0.023399551870794788	0.00873975	0.011961274333362778	0.0401347	0.019057826204137634	0.0196787	0.033431392648004224	0.0253459	0.035110256176903776	0.00793169	0.010419905623463604	0.030286106691204424	0.00773309	0.025529881417996756	0.0171251	0.0365994	0.0303724	0.015083402438052954	0.030801826691101777	0.024609015239041982	0.010183475799258039	0.0131811	0.019158653184642285	0.0692113	0.0518817	0.013110406720557292	0.00472644	1	0.032777	0.014162140330970891	0.010423286524986194	0.00294122	0.008992	0.00163823	0.011879459039021519	0.0186424	0.010879672608992651	0.015345	0.011789439061118475	0.14573107455225962	0.018854465229013417
	HC-17_2_Plate2_G5_S173	0.015303154527494998	0.042409550359881865	0.1596282822151756	0.0396142	0.0454995	0.0808029	0.0267128	0.0571282	0.00571611	0.0188342	0.018234563477734674	0.013936221341428499	0.0286365	0.0712552	0.11527655256582933	0.043569	0.00690104	0.00701736	0.012755486858540482	0.00278359	0.0500857	0.017450686488063336	0.0908308	0.0429116	0.0201702	0.043257447953343846	0.033045022573527545	0.00938208	0.027716398609476556	0.0394133	0.021557530637823626	0.027630999024494337	0.020722010151664926	0.00832845	0.032777	1	0.00784631	0.0170496	0.00561778	0.0120615	0.010451087150272093	0.00710742	0.0248374	0.030963070050797903	0.00555059	0.012069898707862813	0.021541636961046877	0.023060081447770307
	HC-18_2_Plate2_G6_S174	0.016650161741722645	0.0193167	0.15365146522607948	0.015936717806228826	0.0332284	0.029084486489575727	0.0195658	0.011339343165611398	0.00556646	0.0151725	0.40371698050212734	0.00602363	0.012840404286002353	0.021462204381545932	0.0183222	0.3311715557042703	0.0225608	0.00561582	0.00815479	0.00133661	0.012593326037910472	0.11638709442088428	0.0352752	0.0463658	0.013214044191706437	0.4631029084676352	0.0511173	0.0793027	0.019976140905018844	0.036481575698928466	0.025802663068305184	0.10994104195582798	0.043683158116669785	0.00504184	0.014162140330970891	0.00784631	1	0.29636071755836346	0.0088297	0.00518204	0.00244135	0.0625516	0.1435842257309119	0.011624105403444572	0.21149309927000273	0.00932273	0.00565184	0.030659521989698815
	HC-19_2_Plate2_G7_S175	0.010417	0.011824416303453732	0.0899864	0.012902205980953112	0.015448596594629684	0.014317258921692966	0.0341817	0.00913348	0.012054068317009843	0.00440626	0.21444539010123936	0.00365851	0.029686525229924553	0.00864768	0.015331893326980853	0.17137739547992054	0.011844214489823224	0.00727951	0.00917367	0.00122592	0.00426325	0.0780749	0.00901664	0.0257265	0.0081178	0.24525457520891247	0.030431300855768197	0.0412985	0.020539872666599603	0.042903998099308574	0.00929055	0.0729354	0.022494294076003354	0.010951497779643262	0.010423286524986194	0.0170496	0.29636071755836346	1	0.000990938	0.00414546	9.779917197929641e-05	0.0116349	0.078932	0.00594801	0.11923734182066655	0.00609163	0.00410093	0.050943762404954386
	HC-20_2_Plate2_G8_S176	0.00520647	0.00603733	0.0116556	0.013674434884511782	0.10695216963840436	0.013464090915418425	0.0270549	0.00542504	0.00175704	0.00798532	0.00640776	0.00262758	0.013252568048106287	0.0115227	0.016136029035004787	0.0195833	0.00282562	0.00316657	0.00626402	0.001293	0.00277945	0.015918259816909523	0.00418997	0.023407	0.0045838	0.00337361	0.00545933	0.00223074	0.00212518	0.00833923	0.00162596	0.00839502	0.049764623538425784	0.00235784	0.00294122	0.00561778	0.0088297	0.000990938	1	0.018568897942550608	0.00101332	0.0324399	0.00479117	0.0048796	0.00540251	0.00207666	0.00290287	0.0586547
	HC-21_2_Plate2_G9_S177	0.013158628675598373	0.022959481277787373	0.0383379	0.014346545998411902	0.0320194	0.020608794428978734	0.0195216	0.023548607170537517	0.00589974	0.00957051	0.022874049402568278	0.014495338565760534	0.026117	0.016427351563170246	0.017822661285820152	0.040377	0.00936212	0.00441884	0.0271392	0.00597936	0.00876787	0.018758	0.0190451	0.011423889948438124	0.022397279491754536	0.00991301	0.0321905	0.0588398	0.00558531	0.019551910673310555	0.012388555658749694	0.015974687525568722	0.0206542	0.000871756	0.008992	0.0120615	0.00518204	0.00414546	0.018568897942550608	1	0.00508826	0.0509693	0.00790904	0.00982579	0.00356649	0.0120081	0.00859935	0.00957261
	HC-22_2_Plate2_G10_S178	0.00457518	0.00245335	0.00688308	0.00238465	0.011932729579916219	0.00686154	0.0171401	0.00878927	0.00719635	0.00716813	0.010387069232278674	0.0040593	0.011586880052226953	0.015442586326681603	0.00778975	0.0616662	0.00567188	0.00258817	0.00508855	0.000495901	0.011529368933680685	0.0045165	0.00835021	0.00401325	0.00216404	0.00886811	0.00969204	0.00215007	0.00199143	0.00206943	0.00177652	0.00926764	0.00596221	0.00358904	0.00163823	0.010451087150272093	0.00244135	9.779917197929641e-05	0.00101332	0.00508826	1	0.00766245	0.00495186	0.00294559	0.00180994	0.00113181	0.00381325	0.00232035
	HC-23_2_Plate2_G11_S179	0.1665337160067295	0.0163087	0.0853156	0.016431410378873225	0.042239	0.027621573314622765	0.029196651434033778	0.026410414786098364	0.014004771924096585	0.00912439	0.0273762	0.00646305	0.012917553447320563	0.0194292	0.012653507502066895	0.10114724192427191	0.014743844186892287	0.00857332	0.0080534	0.0242774	0.025690329189028284	0.012590488028067708	0.0966354	0.046818715082934795	0.0337996	0.0267848	0.3348787528454124	0.021896867777740442	0.0115523	0.0824405	0.015400022771359916	0.0475466	0.12064779251699775	0.00461017	0.011879459039021519	0.00710742	0.0625516	0.0116349	0.0324399	0.0509693	0.00766245	1	0.1951845356494547	0.0220614	0.020066071208086424	0.010811851303485233	0.32299598597695806	0.0764112
	HC-24_2_Plate2_G12_S180	0.0947287	0.028912778699768472	0.0721508	0.0186922	0.024400863198748027	0.0376581	0.015816448567430218	0.0361415	0.00413849	0.0547028	0.11300105149206864	0.00989144	0.016858527191993683	0.0665556	0.042919014717320965	0.12393697642815132	0.00992525	0.014630938671463947	0.039592781919209355	0.026000717870037642	0.0328397	0.047987688104637466	0.0313448	0.0583231	0.0321661	0.12855269370613026	0.21695641639319735	0.028467659238948253	0.015034685599916036	0.13625797084408697	0.0304467	0.0562569	0.0602033	0.0107438	0.0186424	0.0248374	0.1435842257309119	0.078932	0.00479117	0.00790904	0.00495186	0.1951845356494547	1	0.015184707670634116	0.0603978	0.00448941	0.17238649163836423	0.050484186796532105
	HC-25_2_Plate2_H1_S181	0.0164854	0.0424543	0.038246	0.016724688790413274	0.0281908	0.019663722033029418	0.0213943	0.020972605633517452	0.00337794	0.0811018	0.0196879	0.00935556	0.14404114429261497	0.0299948	0.025957995763072388	0.0372856	0.00959269	0.0538025	0.025263305176832843	0.00237283	0.021845448805022653	0.0332792	0.0217461	0.029473654228042778	0.012467388096961641	0.024864433308187873	0.027190386362779234	0.012354142541134126	0.0184297	0.023206666382632992	0.016786253080404826	0.0400895	0.013884264362968668	0.0177938	0.010879672608992651	0.030963070050797903	0.011624105403444572	0.00594801	0.0048796	0.00982579	0.00294559	0.0220614	0.015184707670634116	1	0.011375822406964279	0.00836854	0.016371964405312023	0.016887536372353833
	HC-26_2_Plate2_H2_S182	0.0100598	0.0290143	0.065244	0.020319050083476863	0.0186357	0.045433958338098365	0.0151932	0.013932099907484913	0.00674167	0.012301570052415847	0.15501958566035812	0.00966966	0.019823870916643987	0.015432762714130112	0.0167248	0.13935987951221096	0.00776756	0.010605100464628819	0.015339104640518379	0.0130286	0.010737667424944017	0.0737039	0.024243882906113172	0.052457250668031474	0.16961443477872512	0.18901398115877494	0.025737623766204164	0.0423577	0.00439298	0.018499208908422056	0.017557658039516873	0.051048993330059196	0.020303283024014324	0.00726113	0.015345	0.00555059	0.21149309927000273	0.11923734182066655	0.00540251	0.00356649	0.00180994	0.020066071208086424	0.0603978	0.011375822406964279	1	0.00686375	0.00529903	0.030844268963407376
	HC-27_2_Plate2_H3_S183	0.0072705	0.0229328	0.029651985218889256	0.010471993352296566	0.018503623030470144	0.048373	0.0283274	0.016753627758320636	0.00947609	0.0327985	0.0104467	0.00755881	0.011382575660528742	0.0115329	0.012917441978247396	0.019745856178709945	0.00260258	0.00441683	0.014100610670649778	0.00699143	0.00942329	0.013365738620277874	0.014075340239435153	0.014907161092199077	0.017859936616295306	0.013120174966671486	0.010970867279075031	0.030851838075386842	0.0182866	0.00891055	0.00945853	0.013926631759526232	0.015586714602971698	0.00569698	0.011789439061118475	0.012069898707862813	0.00932273	0.00609163	0.00207666	0.0120081	0.00113181	0.010811851303485233	0.00448941	0.00836854	0.00686375	1	0.00394896	0.044233230579528535
	HC-28_2_Plate2_H4_S184	0.1729299488583867	0.0112502	0.017342778711465178	0.0201247	0.00982944	0.0603841	0.032454331614461346	0.011855223252817971	0.00378815	0.026863890766243154	0.011156461990715691	0.0164912	0.00778017	0.0163473	0.013817632023084763	0.031868169042197796	0.0209561	0.00852863	0.0604029	0.012010361472924745	0.016711410836828155	0.017994703177911367	0.019206286041718437	0.030773515567947204	0.047327498141361266	0.013913348090135455	0.25544200255091376	0.00653195	0.0621111	0.0819068	0.0598615	0.20531143763427312	0.0728641	0.0813126	0.14573107455225962	0.021541636961046877	0.00565184	0.00410093	0.00290287	0.00859935	0.00381325	0.32299598597695806	0.17238649163836423	0.016371964405312023	0.00529903	0.00394896	1	0.0751779
	HC-29_2_Plate2_H5_S185	0.0349609	0.027773782435950096	0.035157402495601064	0.0242748	0.14154729902183485	0.026781896469695147	0.0253853	0.0287382	0.014219750596585376	0.012426919963076677	0.022792550476326025	0.013796111769334778	0.0363887	0.057358787910169046	0.019143	0.040238968617775095	0.00829673	0.0080086	0.014043110532927339	0.00276292	0.0147827	0.0103715	0.0186166	0.0209834	0.016835005919804084	0.0394156	0.060757219945200946	0.013718382489900354	0.00895002	0.026884601771109136	0.023945980122579955	0.015348601276825462	0.11424932743804704	0.012605355862372943	0.018854465229013417	0.023060081447770307	0.030659521989698815	0.050943762404954386	0.0586547	0.00957261	0.00232035	0.0764112	0.050484186796532105	0.016887536372353833	0.030844268963407376	0.044233230579528535	0.0751779	1
	HC-30_2_Plate2_H6_S186	0.011715516023700122	0.0252774	0.0350445	0.0165185	0.054499739007266415	0.021246996409854592	0.035497720614957304	0.0842303	0.010036612613326399	0.044488297036082404	0.0168092	0.0127465	0.013836053662149505	0.0244152	0.0287537	0.025436018106921865	0.00515853	0.00719121	0.0219865	0.00428604	0.014936200799453953	0.00723827	0.030820187794358783	0.0216599	0.0187918	0.022751396500359147	0.025034117859553413	0.00660492	0.00766387	0.011734910042201755	0.015119686769049415	0.00956726	0.0654382	0.0239423	0.013266808111870147	0.0361707	0.021941640906327102	0.00331464	0.0259392	0.0124082	0.005009	0.020036329524705684	0.021321171375996227	0.021935346767696585	0.0074128	0.011291937260537075	0.016931953880734506	0.029794053215420065
	HC-31_2_Plate2_H7_S187	0.013864502481589576	0.012673050937063588	0.10222138981952365	0.0168351	0.0933475	0.018417297946808412	0.0594849	0.0174444	0.00485786	0.0679477	0.2897831374641488	0.024353488367448262	0.13635909189469186	0.020445219538258244	0.055724349745109446	0.23002544919541615	0.025395211483044022	0.00755015	0.0401387	0.00341269	0.05398	0.11937298770085954	0.019097728168560854	0.0527779	0.00552439	0.3319055342965331	0.013294475784067969	0.0930408	0.00842061	0.0181796	0.013537	0.0872273	0.011367990323951985	0.00524679	0.0129519	0.007275	0.4044465848681053	0.20875784923521962	0.00552436	0.011822473904150284	0.00217839	0.019730763053902343	0.11502769094875195	0.045132961652596865	0.17253051511934284	0.00980393	0.00607647	0.0391742
	HC-32_2_Plate2_H8_S188	0.0206484	0.0379458	0.0265547	0.0198278	0.019621805304865465	0.0495026	0.0280989	0.0428589	0.00574428	0.0125027	0.021683856928450543	0.011938741124614165	0.046207045808329614	0.0881491	0.0323619	0.0496916	0.00682393	0.014405807723254383	0.012366596777470108	0.00849301	0.017724608468835973	0.027490308095314383	0.03942	0.0467865	0.019192402867656215	0.030863363317233883	0.0614833	0.0123869	0.014361379321995566	0.027931443426271962	0.014431685203408146	0.024269606618259006	0.042499003042197954	0.014093202434203457	0.0363866	0.11185072782047575	0.00628706	0.00658465	0.00871946	0.010487602770650403	0.00579388	0.0887774	0.0316747	0.018571341276097834	0.011121317129104588	0.0104783	0.0244127	0.014347133008546382
	HC-33_2_Plate2_H9_S189	0.024516359751378218	0.018689127419405104	0.026223203124945364	0.022253370464425454	0.0936203	0.010014493917346686	0.0317232	0.0197866	0.00864308	0.00557921	0.013011282013255996	0.00582261	0.0418001	0.0230417	0.036191	0.0434796	0.010235046894920828	0.00516624	0.0078308	0.00530487	0.015246884386727996	0.011603532612410672	0.019175	0.0367187	0.0396352	0.0135747	0.026965005088042768	0.0682303	0.010768187777661654	0.074157	0.016649377483275375	0.0295193	0.0794407	0.00801661	0.0064205	0.015863662748930567	0.014058006329984376	0.014167549094976271	0.030664017083299716	0.012640432664927516	0.027316687521693587	0.013507600746343587	0.020283728698971593	0.015317097163017327	0.017824348923843616	0.018785280490000455	0.00747241	0.055092773371697414
	HC-34_2_Plate2_H10_S190	0.1368550666669618	0.0181211	0.0550338	0.014819041831885168	0.0336036	0.031769	0.023748388495024392	0.031972	0.00716473	0.044197199289696724	0.015436297511868275	0.00849239	0.034838283498783505	0.045761039397405036	0.027054453168466462	0.0493401	0.013716692116326614	0.0089511	0.015590233442648994	0.00524128	0.0730482	0.025107750862538337	0.034795214594001096	0.0355369	0.0356822	0.0257176	0.30686290001061745	0.0172325	0.023867436787389527	0.094227	0.015736738478014146	0.021824016554925742	0.0777546	0.00675848	0.024382117798570895	0.014161449830162634	0.017960832884740197	0.00792105	0.00726915	0.014726494713009025	0.00687106	0.313493	0.21528627342149126	0.022208295958751803	0.00930317	0.015378221231619228	0.2620654416454859	0.0558544
	HC-35_2_Plate2_H11_S191	0.0557584	0.021981332675452672	0.034843651185982025	0.0360706	0.024609287554024428	0.027937927999169887	0.0234382	0.017845642137249335	0.00444484	0.11816235294146087	0.015019948709130542	0.00564557	0.0333124	0.019865302097928358	0.0341018	0.0539048	0.00308776	0.00615655	0.00771486	0.00421668	0.015455476387713248	0.00792306	0.0316352	0.057220829746783615	0.023838234232039422	0.013418644414434093	0.025760683103941237	0.00927082	0.015138319416506838	0.12199004687329468	0.0173365	0.0502623	0.046377657893554976	0.015900542117038886	0.00656285	0.015578888798943015	0.013047135439343603	0.014711161048546017	0.00522594	0.00850992	0.0011206	0.0352069	0.0274021	0.00842314	0.00802249	0.013854890483378929	0.025473333006612923	0.00918915
	HC-36_2_Plate2_H12_S192	0.0536064	0.00705899	0.0164716	0.014933458780251964	0.010924763582285951	0.023096956066169856	0.16407221728659668	0.00894852	0.00325888	0.00342533	0.00885217	0.00596002	0.019582592891492064	0.00879397	0.011180273332832459	0.0163499	0.00295371	0.00802121	0.0036304	0.00380219	0.00616895	0.00252323	0.017639939973354037	0.0134965	0.019628632509440563	0.00831133	0.0936861	0.00960247	0.0161838	0.062224279106249836	0.00902127	0.023182266085977447	0.036464526440143766	0.0025776	0.0869202	0.00194181	0.00534441	0.010444216409303306	0.00286933	0.00329385	0.000737984	0.10303510552764147	0.11526577221038244	0.00649173	0.00228987	0.00323978	0.10374394037281684	0.024907
	HC-37_3_Plate3_G1_S265	0.1626717689854612	0.0104494	0.0273605	0.00966022	0.0600094	0.0326066	0.0230168	0.026215421389101025	0.00309357	0.021322743458909294	0.00447482	0.013214937703890931	0.010294518010074348	0.0404979	0.0139447	0.0640897	0.00214639	0.0076224	0.00207169	0.00823146	0.0736057	0.002658	0.024826940190526992	0.0498429	0.026743785163515547	0.013022359050794238	0.3687578542305969	0.00458248	0.00493973	0.12001669818527577	0.018394978003348293	0.011349740385281425	0.10490426963227026	0.00445381	0.027569922185929508	0.00454078	0.015198	0.00335589	0.029150564200493893	0.00440472	0.00169584	0.3524909112061276	0.41087300693380874	0.0129068	0.00301945	0.00280295	0.32422264114989197	0.10392895543099197
	HC-38_3_Plate3_G2_S266	0.12790410435386557	0.00967243	0.0662201	0.00986575	0.0159813	0.028717091418824465	0.00476509	0.00935476	0.00137652	0.00944671	0.0914105	0.00774538	0.00990402	0.018331931686825915	0.013529627802339043	0.0947115	0.00447885	0.00664425	0.00954061	0.00413126	0.0322814	0.029043953769743204	0.0247914	0.017845895324975564	0.0223	0.11141555345313478	0.267898	0.0223549	0.00876704	0.0839603	0.021845225347538536	0.0492126	0.056399897618752866	0.00295193	0.0138349	0.00730427	0.1313014729495852	0.0646719	0.00358321	0.0184941	0.019338365635707032	0.3022626410739361	0.2918410369241001	0.011389199666983074	0.046993420164562656	0.046925630212940904	0.25254032687772937	0.0575709
	HC-39_3_Plate3_G3_S267	0.060737625484971705	0.020805874897473133	0.13336330702814467	0.0356042	0.025665604265491488	0.041513697852934565	0.0363721	0.057781810689043235	0.00871528	0.0367577	0.0408529	0.016202905259552362	0.0385722	0.028868178239055502	0.034163079757182295	0.15626264255878974	0.00534871	0.0127308	0.012716862903640653	0.00625727	0.0464278	0.0259528	0.0986277	0.030036128228770692	0.0278947	0.036910825893352095	0.22635357387504296	0.0329795	0.012954437242269039	0.0539291	0.0311065	0.0858832	0.031051318971717288	0.00868776	0.0382659	0.022699649562842508	0.0890516	0.0259099	0.0594122	0.015937909890678385	0.00786841	0.25763984125057854	0.1663201764593608	0.0192682	0.020764354342794136	0.00626329	0.0984797	0.030754257520410916
	HC-40_3_Plate3_G4_S268	0.010170376382953018	0.073234	0.0408829	0.0444805	0.0688949	0.024140576635376183	0.046229256844672384	0.028149769892869526	0.0222878	0.011178101133784497	0.0330928	0.013229413047695513	0.0177582	0.026098102185516937	0.0974309	0.0239859	0.014171919082600978	0.00793568	0.00581391	0.018234970448342467	0.012222183221268163	0.022581307408189713	0.010570018541880328	0.027687256168514036	0.0104198	0.013966660369494018	0.0137142	0.010011103900531067	0.00874623	0.018382967308919543	0.028183388526889674	0.011866609958147572	0.012979848234719584	0.021497	0.0915152	0.042094	0.027493631760131074	0.00199084	0.00228789	0.00622389	0.00440429	0.00510992	0.00984258	0.018404814605726353	0.021584436220700887	0.0129957	0.0539157	0.011547584668228457
	HC-41_3_Plate3_G5_S269	0.0170009	0.0377192	0.050824384231575884	0.0162161	0.0224703	0.0327724	0.0201591	0.0381572	0.010104490044546102	0.0405668	0.010038512235873173	0.010576031677488596	0.0180515	0.043034	0.0220464	0.0208885	0.0021968	0.013329433442788783	0.047977728275938075	0.010281366606341338	0.018483952417929217	0.0330665	0.013422669971794395	0.0317197	0.0256715	0.020675789768506488	0.02018	0.510317	0.033598701685998836	0.0150938	0.013029812905895811	0.0315879	0.011824251404171109	0.00802399	0.013318632684359183	0.013631506695642795	0.023730112729855604	0.011170105217971614	0.00537019	0.0194548	0.000614323	0.013830262866246727	0.0214381	0.011797138261515207	0.00682442	0.0356201	0.024335484256628428	0.029181663027357845
	HC-42_3_Plate3_G6_S270	0.021475	0.017737	0.0476209	0.020727334452464347	0.027398412491727628	0.0523047	0.0205091	0.020339814233747484	0.00332111	0.00478984	0.012795013504044054	0.0157091	0.011664916135046452	0.034184973644041855	0.0444788	0.030408897421247433	0.00733079	0.00891749	0.0175138	0.00493415	0.029015841230407843	0.012036717494594338	0.0367121	0.015748283000350444	0.0398005	0.00949119	0.017494391951888875	0.00700047	0.11767036752952985	0.010360938882610731	0.0177129	0.0135297	0.0199547	0.00955216	0.00958647	0.0438202	0.017984817649255382	0.0017434	0.00500617	0.00426917	0.00276071	0.0201903	0.00893386	0.025020002201021917	0.0223542	0.00430805	0.0343614	0.0229017
	HC-43_3_Plate3_G7_S271	0.0460035	0.0297475	0.060308376799170865	0.0329787	0.0242675	0.0195338	0.028834585058168216	0.035901851424429455	0.00595397	0.0271377	0.0324654	0.00807467	0.024753759124329942	0.024779002756267487	0.0244514	0.046662978074400105	0.00585336	0.015127959624946181	0.0678519	0.0403649	0.018399650573365647	0.030012560276444313	0.0283481	0.0481919	0.015177890167440195	0.0314621	0.015056701051777924	0.0182421	0.016985237886879646	0.0980906	0.039306274955658256	0.052123	0.0600511	0.016423851511647592	0.011692086502314306	0.017306782527377662	0.027811188162879717	0.021481521078378512	0.00516621	0.011637423791883456	0.00207777	0.023333186389354506	0.027824860927614443	0.0321062	0.018941721495463887	0.020427100040261364	0.011572631062226448	0.011552227037548862
	HC-44_3_Plate3_G8_S272	0.00893879	0.043412584287662696	0.0617891	0.045909869369219494	0.0278801	0.00586341	0.012248553346681667	0.027483	0.00539517	0.0502798	0.15302903642492258	0.00485092	0.020077668337144274	0.026054457564837256	0.022800491414830603	0.12216224395460616	0.014637638918914316	0.01884	0.028416162009954945	0.00338272	0.0071681	0.0641825	0.0126131	0.016506668427244634	0.0322176	0.17294809659095448	0.021386293595945967	0.038814471891636816	0.00783309	0.011085737836633134	0.0173873	0.0423117	0.0181953	0.012853401703066114	0.00560934	0.0094012	0.20227307622809457	0.11376145052348521	0.00156664	0.00246437	0.020292987992537627	0.011912331446378736	0.0748522	0.027518142126890795	0.11137329460778506	0.0151189	0.00550248	0.017985770861802586
	HC-45_3_Plate3_G9_S273	0.0213443	0.0635513	0.0318762	0.012329069460902998	0.0355143	0.050312025135762405	0.0185658	0.021193346101750905	0.0022304	0.0432439	0.0811745	0.00428356	0.022302048926970162	0.0425764	0.0178873	0.025090633375905884	0.0141271	0.011975662224802919	0.0372306	0.0391572	0.0263587	0.0293505	0.015160712680210794	0.035988234613473793	0.02636	0.0265744	0.022434696842238016	0.021505256237604523	0.0372898	0.0755907	0.017953426594524976	0.0188851	0.028668182733135764	0.0678546	0.019644202208686946	0.025914194352441713	0.014968743076485363	0.0052199	0.00305234	0.016077218885883086	0.00413912	0.036243	0.0412613	0.055271255592742326	0.012736513831125524	0.00638587	0.0645667	0.0103368
	HC-46_3_Plate3_G10_S274	0.0412815	0.021138970769354257	0.038470607745724625	0.018144387299850764	0.021416	0.024019546518034007	0.0161465	0.0239913	0.00697813	0.032534064618172306	0.0142228	0.0059829	0.013066776643903731	0.027813519553285364	0.0377595	0.016035694176165124	0.0026183	0.00941373	0.00999227	0.024236668468030974	0.015772477236818596	0.018224904098387656	0.012587604717125354	0.0621185	0.00738445	0.0118605	0.013520163989803942	0.0311308	0.00645983	0.0801194	0.021136618512175884	0.016787087517325678	0.031247468224105752	0.00578488	0.00650464	0.022012767798573335	0.014208294388141916	0.00478286	0.00587337	0.00805524	0.00176539	0.016584936761538525	0.013711947625662049	0.00665358	0.00663165	0.0059099	0.00453002	0.0086851
	HC-47_3_Plate3_G11_S275	0.0324028	0.042897221247705355	0.016580764162952365	0.00899212	0.011620039482583474	0.0159141	0.013890184303742465	0.0334223	0.00533814	0.012554541123331067	0.013221276164580414	0.00350387	0.015503086859265483	0.0224489	0.00673634	0.016316424192114258	0.00385511	0.015561298067726154	0.0128376	0.00218547	0.015059365961884886	0.00485182	0.014119872166455208	0.015270230839907428	0.010713515003749074	0.00632611	0.0195234	0.021937149023212216	0.0272639	0.019861356882529914	0.010568750631642138	0.00901111	0.020466098563437653	0.00607525	0.00299098	0.0039445	0.00891281	0.00399997	0.00144025	0.00997779	0.00133138	0.0032225	0.00629748	0.010643804895191285	0.00404274	0.00141483	0.00420399	0.00358654
	HC-48_3_Plate3_G12_S276	0.016185780199658602	0.016460631286354464	0.0914332	0.026883357584302853	0.2080174118159213	0.0365464	0.0286621	0.0161503	0.024063622967404823	0.044732811451750606	0.21939496739598482	0.010799236869715284	0.0534181	0.038916	0.027252403734520314	0.19693306087287338	0.012938662024720013	0.00857682	0.0322535	0.0171746	0.057247	0.10260948511323639	0.021800547103527093	0.0624714	0.0175114	0.2552227788314075	0.020223525936909337	0.0478677	0.031550072407313993	0.0334624	0.016962609992570064	0.0730772	0.11964419715997805	0.00513057	0.0173794	0.0148567	0.3117796346955615	0.1665020597932633	0.0741464	0.012160957031696938	0.00426217	0.047700353746387175	0.0962612	0.021002695153330687	0.13121630212363547	0.0126777	0.017375569713716562	0.14447389045098696
	HC-49_3_Plate3_H1_S277	0.023140487449481238	0.013376907584944472	0.0170932	0.0089806	0.0313053	0.055632257048424325	0.018075542935231736	0.00881955	0.00451435	0.0066945	0.0206217	0.00688577	0.0572963	0.0210705	0.011032294097650297	0.014717675442470091	0.00287859	0.00692874	0.010033773158470639	0.000457018	0.11857617146693775	0.0106377	0.0194897	0.015293575163315344	0.0138466	0.201953	0.0233502	0.00989895	0.00491121	0.019793005399475358	0.00729135	0.017447068811663413	0.012586815691947868	0.00184631	0.0349745	0.010247017782024255	0.00714252	0.0074656	0.00817684	0.00456934	9.565289720908429e-05	0.00383799	0.0057751	0.0215943	0.00895257	0.00812014	0.00987798	0.011728771685626468
	HC-50_3_Plate3_H2_S278	0.011151617109059387	0.021170004913345652	0.024908182011294466	0.015424541755164263	0.0347539	0.0289767	0.021115552666806023	0.018193	0.00513831	0.013612859718586941	0.020018209541662335	0.00723056	0.0167556	0.031121483924109794	0.014286023607810935	0.033879117117966116	0.00701264	0.0126252	0.012594312641858217	0.00281343	0.026599519753044202	0.0181812	0.021972718247475348	0.0310029	0.024403279649941604	0.019519921228499163	0.022143077958279054	0.00814737	0.0445307	0.019114094580269324	0.0160488	0.024464962387549836	0.011731649331619404	0.00911709	0.012973463744234897	0.0208673	0.015692107017097355	0.029431344703837712	0.00422765	0.0190171	0.00606186	0.00965101	0.0132917	0.013023418718178529	0.00957303	0.011601711780503524	0.019710808057190252	0.016940364720812146
	HC-51_3_Plate3_H3_S279	0.0309847	0.034551	0.0388055	0.0325243	0.033933	0.043224023361650314	0.0375782	0.026795714409291908	0.00746332	0.0647541	0.053118304121216986	0.017299110562760504	0.041518381037306366	0.0708673	0.0391487	0.0676817	0.0349326	0.019428972241032856	0.0752559	0.00212096	0.025201193373406705	0.0965869	0.0315971	0.0367081	0.016294878064322664	0.0472085	0.0460545	0.022782	0.013706121460293623	0.0591321	0.0379336	0.0584067	0.034941918401461526	0.021189759912095103	0.0402352	0.018443301822775243	0.020912625092286235	0.021996661564451868	0.00377284	0.014231062209387597	0.00748595	0.012384269263280746	0.0537999	0.0305493	0.0346575	0.016341635097417897	0.041825342839495926	0.0224361
	HC-52_3_Plate3_H4_S280	0.0181666	0.025251637417786393	0.0475108	0.012370629314468314	0.022657428966033098	0.021514792825433345	0.018189779158677796	0.0319888	0.00214021	0.0318146	0.0636997	0.0552065	0.0247415	0.021006603685561957	0.024164352662894097	0.0751161	0.0074754	0.010682510976715978	0.010160862446846823	0.00312831	0.0312947	0.0669028	0.0284688	0.021934055431393477	0.0125689	0.0808139	0.0294387	0.025471655681089927	0.0049573	0.0237175	0.0463852	0.0357482	0.0248706	0.022882359549638225	0.0417828	0.011662344635370714	0.0828399	0.0698906	0.00260887	0.0211265	0.0130567	0.028450831393624358	0.044551	0.00881174	0.035427218091792737	0.00486627	0.00762771	0.00905286
	HC-53_3_Plate3_H5_S281	0.050035602771697996	0.057701079828067915	0.3184365598429588	0.0639544	0.027491322556719502	0.031594987492726594	0.028523748815834783	0.035665738512963195	0.00872137	0.0498529	0.0155954	0.0126917	0.0713478	0.026363121908886896	0.0833464	0.0522175	0.00862517	0.10285039542564972	0.0312046	0.00407837	0.0260534	0.0182134	0.034079053162884454	0.0542513	0.0609626	0.027126359948020234	0.015268482716314246	0.0226972	0.0237688	0.2121267109715297	0.0248991	0.0766343	0.0996974	0.00492491	0.018467444114790083	0.041008760169649744	0.0286708	0.0415744	0.00491571	0.027336450323780546	0.00657511	0.022957934519624017	0.0513612	0.029181635814324043	0.0226543	0.00420788	0.013905260841620725	0.0091856
	HC-54_3_Plate3_H6_S282	0.026217748111608815	0.013584147080001385	0.014100965572212588	0.020667327426552803	0.0101747	0.011776499476001904	0.025104286644842325	0.00668888	0.00256562	0.00515793	0.016326369721538905	0.00699207	0.0208609	0.022303967142621933	0.029122812847037428	0.0217006	0.0032827	0.00432239	0.011295724973720738	0.00299334	0.00342588	0.00761742	0.00487702	0.019738487404818244	0.0055698	0.00765374	0.025259423224229225	0.00794111	0.00911864	0.0364354	0.013387440849875986	0.0145258	0.021957756330136184	0.00163662	0.0349959	0.00892847	0.00800882	0.00288937	0.00108108	0.00376796	0.00257468	0.028536350956546813	0.0281947	0.010569485854911994	0.011548475496862573	0.00622063	0.0485106	0.011771878117068153
	HC-55_3_Plate3_H7_S283	0.015811744275740582	0.0391261	0.0409921	0.027872	0.049098301981372924	0.027850057708482357	0.0215091	0.026376748599772064	0.00868462	0.046820664393541295	0.13612840359462738	0.023722386297120937	0.0355818	0.0308605	0.0730959	0.11053362297961139	0.013596165270285877	0.0191209	0.0256833	0.022741657975885708	0.021323109488741412	0.17360891991424723	0.023345058253651768	0.026783364866138033	0.016362737230211106	0.1254103497314673	0.0235775	0.0287174	0.010641825589031302	0.0316101	0.011547391021695668	0.030111110628946152	0.0325866	0.0114294	0.010164365252933733	0.0323504	0.12765450884908414	0.0676514	0.0290958	0.012119622026252693	0.0077877	0.0190375	0.0396143	0.028886	0.0668361	0.010730127384798832	0.0062876	0.011274559337112498
	HC-56_3_Plate3_H8_S284	0.1309630569278586	0.0408027	0.14088784439771487	0.047132119522575684	0.0464087	0.10749489826587245	0.0413097	0.0395959	0.016750588039235615	0.022138812889468763	0.032581415413578896	0.020670965916923332	0.043047193373652794	0.0450283	0.0416399	0.0844359	0.011989397844129862	0.016660762561986425	0.0225822	0.0148822	0.037471931087620855	0.0226123	0.0585034	0.14524100707100918	0.0305054	0.0432891	0.2284989045829872	0.14899085576716356	0.029412563200421994	0.1909755528325249	0.0436544	0.06998	0.0524307	0.013423183985776773	0.0234009	0.0492056	0.12328386951925732	0.021384627469301486	0.00976827	0.028154777622366345	0.030080251308564676	0.0904719	0.0484906	0.023074805860573467	0.017195539910989186	0.022219953713633372	0.0501996	0.0237799
	HC-57_3_Plate3_H9_S285	0.011222543711959874	0.0215961	0.0436636	0.0260242	0.0348192	0.023745685022537235	0.07233	0.028058755372716817	0.00765996	0.00725995	0.0347003	0.017571156942816413	0.0619019	0.0408165	0.0198203	0.0541182	0.00650075	0.00749197	0.010284556369768749	0.016007	0.014574791667087457	0.013009	0.026073264979863675	0.0349571	0.018088765501480954	0.023548480506414296	0.0320882	0.014813857545116804	0.011278006795572323	0.019280255516618855	0.0268073	0.022121811129111536	0.025615710171555815	0.00555801	0.016988	0.0333575	0.023204654098004422	0.014811418861065665	0.00932484	0.010367863423335068	0.00893691	0.0215617	0.028766555500008582	0.012407135783664794	0.012749739359539885	0.00692423	0.021622982074395912	0.0181057
	HC-58_3_Plate3_H10_S286	0.1554044195746073	0.024105860316679772	0.046655	0.0755155	0.22473243797014247	0.031489357091998016	0.0967268	0.0208429	0.00687025	0.10871488872247108	0.010123292533524878	0.033446	0.0322097	0.019736539409554707	0.0560695	0.0342784	0.035597788195252715	0.00921759	0.018395425842657822	0.00404824	0.0350782	0.00764988	0.022994194573973243	0.14378832307255704	0.0459266	0.016609512012939278	0.016528143119150254	0.0467793	0.0873302	0.31789817418924277	0.0447089	0.0696581	0.0751076	0.00487048	0.0594855	0.0132293	0.0316699	0.026413684754425855	0.00700989	0.011985985452112971	0.00871498	0.010660502869058364	0.028825835374085687	0.0207216	0.00902948	0.011234423019546896	0.0167593	0.00674281
	HC-59_3_Plate3_H11_S287	0.010810773693564807	0.0912175	0.048613602023793945	0.028017986386782927	0.017572556433977295	0.0248612	0.029945837870867586	0.029278013190860208	0.00470465	0.0202345	0.019341096361951953	0.0251828	0.022303682178172277	0.0230054	0.047582	0.0237509	0.00340947	0.00874528	0.022427661627989842	0.00387095	0.0331428	0.0296532	0.0138596	0.019650995300770326	0.010946925577752141	0.020740488618996213	0.011855892200591493	0.0364561	0.00695942	0.00984348	0.032348038779378314	0.0428571	0.0159764	0.00215201	0.13005290198460784	0.0571386	0.00962361	0.00935847	0.00188874	0.00930883	0.00230961	0.00598599	0.02083	0.018181596632767985	0.012915237986795211	0.010323777700335457	0.0539155	0.0208328
	HC-60_3_Plate3_H12_S288	0.010843264820535235	0.014062890053644072	0.0534266	0.027987603925594778	0.0666051	0.0370646	0.0367793	0.0478242	0.00780851	0.027919603308098184	0.0223962	0.010261102789551915	0.0245009	0.0416513	0.0283312	0.0645043	0.020896045736567823	0.0129363	0.016952938450713387	0.00323426	0.0437158	0.024778632644358083	0.020279095889994585	0.031593579086226516	0.017545171862135747	0.0118654	0.0162333	0.0182464	0.030090494044853373	0.0182305	0.0300892	0.0144594	0.0263464	0.011318	0.020018353839052243	0.0536112	0.0100681	0.00690482	0.00446647	0.00760907	0.00132567	0.013512042120400075	0.00906888	0.014328706389122942	0.00672094	0.021850820216697486	0.012132071636911644	0.00986128
[truncated: 31 more columns]

## Sheet: Fig 1c
	Longitudinal Correlation Matrix
		2187168	2574243	3069679	3450553	4005872	1938969	2310343	2644431	1621681	2415951	2977254	3189529	4118360	1656655	2149329	2644491	3083688	3466483	4102213	502549	1621235	1871798	2172303	2644026	3062250	2037900	2310617	2784541	3150328	3480702	1621690	2574439	3189361	3752911	4174450
	2187168	1	0.805292	0.796197	0.816809	0.735046	0.0345624	0.0272895	0.0384174	0.0551394	0.0535707	0.0387714	0.0473476	0.0474504	0.0279582	0.0245595	0.0284043	0.0229464	0.0235288	0.0356293	0.00716839	0.00895648	0.00830739	0.00363375	0.00545393	0.00852048	0.0120658	0.0112409	0.0139081	0.0142261	0.0129432	0.182693	0.176676	0.17989	0.182367	0.158764
	2574243	0.805292	1	0.832173	0.788238	0.704547	0.0268413	0.0212911	0.025965	0.0592843	0.0504908	0.0397711	0.048529	0.0472774	0.0377789	0.0373759	0.0393769	0.034915	0.0332859	0.0495835	0.010127	0.00841766	0.0116979	0.00593671	0.00715349	0.0107036	0.0158671	0.0148576	0.0181374	0.0186281	0.0157843	0.188971	0.18714	0.182833	0.177595	0.158587
	3069679	0.796197	0.832173	1	0.829639	0.719258	0.0326658	0.0262798	0.0371333	0.0558697	0.0495071	0.0355902	0.0504966	0.051936	0.0301008	0.029748	0.0301348	0.0297607	0.0237323	0.0358091	0.00867637	0.00869258	0.0088391	0.00558734	0.00793194	0.0106736	0.0113195	0.00997851	0.0128063	0.0140584	0.0117504	0.213286	0.217455	0.208886	0.201091	0.173057
	3450553	0.816809	0.788238	0.829639	1	0.768873	0.0338298	0.0245648	0.0344993	0.0562578	0.0492676	0.0386536	0.0545954	0.0498163	0.028649	0.0319538	0.0302833	0.0289554	0.023133	0.0353424	0.00991268	0.0112008	0.0107251	0.00711571	0.00865889	0.0107704	0.00903028	0.00770094	0.0111829	0.0123264	0.00916035	0.192324	0.182838	0.186057	0.182671	0.160237
	4005872	0.735046	0.704547	0.719258	0.768873	1	0.0317017	0.023294	0.0395144	0.055415	0.0498576	0.0383792	0.0484301	0.0552664	0.0324034	0.031791	0.032959	0.0284043	0.0259794	0.0430591	0.0132577	0.014861	0.0134136	0.0105982	0.0110601	0.0138744	0.0172823	0.016312	0.0198923	0.0183677	0.0164642	0.180219	0.177525	0.174348	0.168167	0.154719
	1938969	0.0345624	0.0268413	0.0326658	0.0338298	0.0317017	1	0.889964	0.84031	0.0377348	0.0390596	0.0517019	0.038793	0.0699053	0.0396643	0.0449351	0.0380716	0.043667	0.0381644	0.056751	0.00441519	0.00670284	0.00565649	0.00484641	0.00598212	0.00588007	0.00756757	0.00656034	0.00599626	0.0112436	0.00566946	0.0847513	0.0385707	0.0415978	0.0464553	0.0573818
	2310343	0.0272895	0.0212911	0.0262798	0.0245648	0.023294	0.889964	1	0.823703	0.0380575	0.0416131	0.0529658	0.0411824	0.0703012	0.0332463	0.0381399	0.0342003	0.0373041	0.0319719	0.0454143	0.00121283	0.00330473	0.00429395	0.00202977	0.00395672	0.00436059	0.010384	0.00927624	0.00933496	0.0141316	0.0087238	0.0424089	0.0188298	0.0144903	0.0236028	0.02528
	2644431	0.0384174	0.025965	0.0371333	0.0344993	0.0395144	0.84031	0.823703	1	0.045626	0.049943	0.0657492	0.0512396	0.0942602	0.0445907	0.0496641	0.0446658	0.047757	0.0440603	0.0570712	0.00318014	0.00500142	0.00441964	0.00282983	0.00438939	0.00541154	0.00888764	0.00730284	0.00700855	0.0130976	0.00727228	0.0897727	0.0299215	0.0238999	0.0344185	0.0441192
	1621681	0.0551394	0.0592843	0.0558697	0.0562578	0.055415	0.0377348	0.0380575	0.045626	1	0.90156	0.815088	0.749395	0.776518	0.0389102	0.0460438	0.0399688	0.0405398	0.0405453	0.0590974	0.0152261	0.0165987	0.017456	0.0134729	0.0128648	0.0180326	0.0156938	0.0139747	0.0191115	0.0206027	0.0156607	0.0380284	0.040721	0.0360089	0.0411824	0.0474346
	2415951	0.0535707	0.0504908	0.0495071	0.0492676	0.0498576	0.0390596	0.0416131	0.049943	0.90156	1	0.871905	0.800227	0.852504	0.0351366	0.0384921	0.0399867	0.0340546	0.0385377	0.0555149	0.00847342	0.00995373	0.0103957	0.00850011	0.00818519	0.0121534	0.0246898	0.0237972	0.0280553	0.0274041	0.0240533	0.0326685	0.0380558	0.0350483	0.0382208	0.0434486
	2977254	0.0387714	0.0397711	0.0355902	0.0386536	0.0383792	0.0517019	0.0529658	0.0657492	0.815088	0.871905	1	0.824447	0.880517	0.0297255	0.0360706	0.0345435	0.0327101	0.0328348	0.0516926	0.00836453	0.011626	0.0108766	0.0100001	0.00809859	0.0123353	0.0135711	0.0121383	0.01626	0.017407	0.0132192	0.032924	0.0384004	0.0357705	0.0362919	0.0426538
	3189529	0.0473476	0.048529	0.0504966	0.0545954	0.0484301	0.038793	0.0411824	0.0512396	0.749395	0.800227	0.824447	1	0.885766	0.0326434	0.0325953	0.036019	0.0291987	0.0329643	0.0430062	0.00850574	0.0106117	0.011085	0.00904148	0.00814594	0.0133075	0.015749	0.0151512	0.0204907	0.0199848	0.0165991	0.0308047	0.0320292	0.0324527	0.0345114	0.0391974
	4118360	0.0474504	0.0472774	0.051936	0.0498163	0.0552664	0.0699053	0.0703012	0.0942602	0.776518	0.852504	0.880517	0.885766	1	0.0400796	0.0417147	0.0429532	0.0316734	0.0436118	0.0598742	0.00889593	0.0127566	0.00948633	0.0100624	0.00744394	0.0130441	0.0160432	0.0150038	0.0196464	0.0190824	0.0157158	0.0309066	0.0307072	0.0292884	0.0320999	0.0376375
	1656655	0.0279582	0.0377789	0.0301008	0.028649	0.0324034	0.0396643	0.0332463	0.0445907	0.0389102	0.0351366	0.0297255	0.0326434	0.0400796	1	0.91232	0.892395	0.872012	0.882776	0.801571	0.00737441	0.00976492	0.00905808	0.00670302	0.00845961	0.011426	0.0263524	0.026467	0.0288975	0.0294619	0.0284826	0.0353781	0.0299218	0.0278835	0.0322758	0.0243731
	2149329	0.0245595	0.0373759	0.029748	0.0319538	0.031791	0.0449351	0.0381399	0.0496641	0.0460438	0.0384921	0.0360706	0.0325953	0.0417147	0.91232	1	0.926024	0.859225	0.917229	0.854907	0.00508501	0.00818994	0.00646924	0.00503165	0.00694458	0.00883463	0.0162631	0.0149206	0.0212894	0.0198413	0.0164507	0.0331763	0.0266395	0.0247303	0.0331184	0.0213327
	2644491	0.0284043	0.0393769	0.0301348	0.0302833	0.032959	0.0380716	0.0342003	0.0446658	0.0399688	0.0399867	0.0345435	0.036019	0.0429532	0.892395	0.926024	1	0.80888	0.927173	0.831695	0.0147142	0.0154139	0.0162581	0.0132684	0.0149245	0.0177554	0.0123453	0.0110587	0.0185471	0.0162748	0.0136646	0.0294591	0.0245751	0.0239364	0.0286206	0.0213941
	3083688	0.0229464	0.034915	0.0297607	0.0289554	0.0284043	0.043667	0.0373041	0.047757	0.0405398	0.0340546	0.0327101	0.0291987	0.0316734	0.872012	0.859225	0.80888	1	0.83118	0.774662	0.035974	0.0160872	0.0426833	0.0219756	0.0233545	0.0376202	0.0148108	0.0137656	0.0193989	0.0197511	0.0165376	0.0363871	0.0314599	0.0285119	0.034433	0.02385
	3466483	0.0235288	0.0332859	0.0237323	0.023133	0.0259794	0.0381644	0.0319719	0.0440603	0.0405453	0.0385377	0.0328348	0.0329643	0.0436118	0.882776	0.917229	0.927173	0.83118	1	0.864264	0.0100026	0.0101287	0.011592	0.00800631	0.00983251	0.0128379	0.0138171	0.0124208	0.0181593	0.0158458	0.0145038	0.0300642	0.0284488	0.02788	0.0285669	0.0220587
	4102213	0.0356293	0.0495835	0.0358091	0.0353424	0.0430591	0.056751	0.0454143	0.0570712	0.0590974	0.0555149	0.0516926	0.0430062	0.0598742	0.801571	0.854907	0.831695	0.774662	0.864264	1	0.0100235	0.0105021	0.0123876	0.00811255	0.0105727	0.0134892	0.0150697	0.0133185	0.017937	0.0165312	0.014109	0.0294194	0.0276174	0.0274632	0.0360011	0.0241071
	502549	0.00716839	0.010127	0.00867637	0.00991268	0.0132577	0.00441519	0.00121283	0.00318014	0.0152261	0.00847342	0.00836453	0.00850574	0.00889593	0.00737441	0.00508501	0.0147142	0.035974	0.0100026	0.0100235	1	0.909808	0.964408	0.960988	0.958243	0.937952	0.00435407	0.00330456	0.00398386	0.00369872	0.00335761	0.0101231	0.00680986	0.0066867	0.00776249	0.00936475
	1621235	0.00895648	0.00841766	0.00869258	0.0112008	0.014861	0.00670284	0.00330473	0.00500142	0.0165987	0.00995373	0.011626	0.0106117	0.0127566	0.00976492	0.00818994	0.0154139	0.0160872	0.0101287	0.0105021	0.909808	1	0.883669	0.951702	0.941355	0.921	0.00849793	0.00569422	0.00790732	0.00636555	0.00599127	0.0147934	0.0103265	0.00906274	0.0128179	0.0141786
	1871798	0.00830739	0.0116979	0.0088391	0.0107251	0.0134136	0.00565649	0.00429395	0.00441964	0.017456	0.0103957	0.0108766	0.011085	0.00948633	0.00905808	0.00646924	0.0162581	0.0426833	0.011592	0.0123876	0.964408	0.883669	1	0.948304	0.95083	0.951288	0.00439655	0.00357617	0.00452333	0.00401506	0.00348221	0.0105778	0.00694949	0.00787406	0.00998748	0.0116743
	2172303	0.00363375	0.00593671	0.00558734	0.00711571	0.0105982	0.00484641	0.00202977	0.00282983	0.0134729	0.00850011	0.0100001	0.00904148	0.0100624	0.00670302	0.00503165	0.0132684	0.0219756	0.00800631	0.00811255	0.960988	0.951702	0.948304	1	0.983975	0.947624	0.00411017	0.00265998	0.00397096	0.00347055	0.00310696	0.00918323	0.00502412	0.00466619	0.00611792	0.00839813
	2644026	0.00545393	0.00715349	0.00793194	0.00865889	0.0110601	0.00598212	0.00395672	0.00438939	0.0128648	0.00818519	0.00809859	0.00814594	0.00744394	0.00845961	0.00694458	0.0149245	0.0233545	0.00983251	0.0105727	0.958243	0.941355	0.95083	0.983975	1	0.952286	0.00395259	0.00303737	0.00413726	0.00382322	0.00342005	0.00871467	0.00566671	0.00489037	0.00770932	0.00985014
	3062250	0.00852048	0.0107036	0.0106736	0.0107704	0.0138744	0.00588007	0.00436059	0.00541154	0.0180326	0.0121534	0.0123353	0.0133075	0.0130441	0.011426	0.00883463	0.0177554	0.0376202	0.0128379	0.0134892	0.937952	0.921	0.951288	0.947624	0.952286	1	0.00915671	0.00647718	0.0103271	0.00862854	0.00827137	0.0149495	0.0111093	0.00932156	0.0128451	0.0140939
	2037900	0.0120658	0.0158671	0.0113195	0.00903028	0.0172823	0.00756757	0.010384	0.00888764	0.0156938	0.0246898	0.0135711	0.015749	0.0160432	0.0263524	0.0162631	0.0123453	0.0148108	0.0138171	0.0150697	0.00435407	0.00849793	0.00439655	0.00411017	0.00395259	0.00915671	1	0.987465	0.974241	0.939609	0.961743	0.0190084	0.0155643	0.0270206	0.0285006	0.0300249
	2310617	0.0112409	0.0148576	0.00997851	0.00770094	0.016312	0.00656034	0.00927624	0.00730284	0.0139747	0.0237972	0.0121383	0.0151512	0.0150038	0.026467	0.0149206	0.0110587	0.0137656	0.0124208	0.0133185	0.00330456	0.00569422	0.00357617	0.00265998	0.00303737	0.00647718	0.987465	1	0.962938	0.942365	0.967852	0.015585	0.0134393	0.0221546	0.0233307	0.0247357
	2784541	0.0139081	0.0181374	0.0128063	0.0111829	0.0198923	0.00599626	0.00933496	0.00700855	0.0191115	0.0280553	0.01626	0.0204907	0.0196464	0.0288975	0.0212894	0.0185471	0.0193989	0.0181593	0.017937	0.00398386	0.00790732	0.00452333	0.00397096	0.00413726	0.0103271	0.974241	0.962938	1	0.92036	0.939525	0.0232473	0.0194555	0.0320419	0.0312363	0.0336251
	3150328	0.0142261	0.0186281	0.0140584	0.0123264	0.0183677	0.0112436	0.0141316	0.0130976	0.0206027	0.0274041	0.017407	0.0199848	0.0190824	0.0294619	0.0198413	0.0162748	0.0197511	0.0158458	0.0165312	0.00369872	0.00636555	0.00401506	0.00347055	0.00382322	0.00862854	0.939609	0.942365	0.92036	1	0.986834	0.0231646	0.0175544	0.0300994	0.0303254	0.0322986
	3480702	0.0129432	0.0157843	0.0117504	0.00916035	0.0164642	0.00566946	0.0087238	0.00727228	0.0156607	0.0240533	0.0132192	0.0165991	0.0157158	0.0284826	0.0164507	0.0136646	0.0165376	0.0145038	0.014109	0.00335761	0.00599127	0.00348221	0.00310696	0.00342005	0.00827137	0.961743	0.967852	0.939525	0.986834	1	0.0182361	0.0154798	0.0258283	0.0254541	0.0269257
	1621690	0.182693	0.188971	0.213286	0.192324	0.180219	0.0847513	0.0424089	0.0897727	0.0380284	0.0326685	0.032924	0.0308047	0.0309066	0.0353781	0.0331763	0.0294591	0.0363871	0.0300642	0.0294194	0.0101231	0.0147934	0.0105778	0.00918323	0.00871467	0.0149495	0.0190084	0.015585	0.0232473	0.0231646	0.0182361	1	0.887718	0.8372	0.781709	0.731552
	2574439	0.176676	0.18714	0.217455	0.182838	0.177525	0.0385707	0.0188298	0.0299215	0.040721	0.0380558	0.0384004	0.0320292	0.0307072	0.0299218	0.0266395	0.0245751	0.0314599	0.0284488	0.0276174	0.00680986	0.0103265	0.00694949	0.00502412	0.00566671	0.0111093	0.0155643	0.0134393	0.0194555	0.0175544	0.0154798	0.887718	1	0.885437	0.803941	0.750423
	3189361	0.17989	0.182833	0.208886	0.186057	0.174348	0.0415978	0.0144903	0.0238999	0.0360089	0.0350483	0.0357705	0.0324527	0.0292884	0.0278835	0.0247303	0.0239364	0.0285119	0.02788	0.0274632	0.0066867	0.00906274	0.00787406	0.00466619	0.00489037	0.00932156	0.0270206	0.0221546	0.0320419	0.0300994	0.0258283	0.8372	0.885437	1	0.845978	0.828796
	3752911	0.182367	0.177595	0.201091	0.182671	0.168167	0.0464553	0.0236028	0.0344185	0.0411824	0.0382208	0.0362919	0.0345114	0.0320999	0.0322758	0.0331184	0.0286206	0.034433	0.0285669	0.0360011	0.00776249	0.0128179	0.00998748	0.00611792	0.00770932	0.0128451	0.0285006	0.0233307	0.0312363	0.0303254	0.0254541	0.781709	0.803941	0.845978	1	0.907312
	4174450	0.158764	0.158587	0.173057	0.160237	0.154719	0.0573818	0.02528	0.0441192	0.0474346	0.0434486	0.0426538	0.0391974	0.0376375	0.0243731	0.0213327	0.0213941	0.02385	0.0220587	0.0241071	0.00936475	0.0141786	0.0116743	0.00839813	0.00985014	0.0140939	0.0300249	0.0247357	0.0336251	0.0322986	0.0269257	0.731552	0.750423	0.828796	0.907312	1

## Sheet: Fig 1d
	Technical Replicate Correlations
	Pearson R-Values
	0.7432307449557933,
	0.9123945600011676,
	0.8962021946348719,
	0.8805659583107855,
	0.9923515577217508,
	0.8841667458416875,
	0.9755678499715434,
	0.987351205750157,
	0.9016000416956406,
	0.9562565475639202,
	0.8732150945606407,
	0.947966193997242,
	0.9750527426403578,
	0.981172653160945,
	0.9733840724281848,
	0.9213569518055408,
	0.9380319182068888,
	0.970832680567708,
	0.9586944381861952,
	0.9899447779301542,
	0.9342601076534276,
	0.955090350987752,
	0.9436862867685024,
	0.939611
	Individuals Over Time Correlations
	Pearson R-Values
	0.8052918796760865,
	0.7961967266147707,
	0.81680947137252,
	0.7350461190771949,
	0.8052918796760865,
	0.8321730138318127,
	0.788237694314455,
	0.7045471062296187,
	0.7961967266147707,
	0.8321730138318127,
	0.8296387751452894,
	0.719258140815827,
	0.81680947137252,
	0.788237694314455,
	0.8296387751452894,
	0.7688729828315374,
	0.7350461190771949,
	0.7045471062296187,
	0.719258140815827,
	0.7688729828315374,
	0.8899641514179986,
	0.8403103110799991,
	0.8899641514179986,
	0.8237031466392207,
	0.8403103110799991,
	0.8237031466392207,
	0.9015600330122971,
	0.8150883261481292,
	0.7493951111545553,
	0.7765179232840601,
	0.9015600330122971,
	0.8719049638465763,
	0.8002274002575712,
	0.8525041932615868,
	0.8150883261481292,
	0.8719049638465763,
	0.8244471330244402,
	0.8805167049566335,
	0.7493951111545553,
	0.8002274002575712,
	0.8244471330244402,
	0.8857661113430776,
	0.7765179232840601,
	0.8525041932615868,
	0.8805167049566335,
	0.8857661113430776,
	0.912319799247254,
	0.8923954313485152,
	0.8720116547357013,
	0.8827756090335144,
	0.8015714460879994,
	0.912319799247254,
	0.9260236889568796,
	0.8592245528751763,
	0.9172287060569654,
	0.8549067942852464,
	0.8923954313485152,
	0.9260236889568796,
	0.8088796507023833,
	0.9271733048613888,
	0.8316951365137517,
	0.8720116547357013,
	0.8592245528751763,
	0.8088796507023833,
	0.8311802975600305,
	0.7746619759586767,
	0.8827756090335144,
	0.9172287060569654,
	0.9271733048613888,
	0.8311802975600305,
	0.8642641572155234,
	0.8015714460879994,
	0.8549067942852464,
	0.8316951365137517,
	0.7746619759586767,
	0.8642641572155234,
	0.909808303359492,
	0.9644078490588855,
	0.960988267605316,
	0.9582427977972948,
	0.9379515564385414,
	0.909808303359492,
	0.8836694853585648,
	0.9517015202596956,
	0.941355322478654,
	0.9209997143814098,
	0.9644078490588855,
	0.8836694853585648,
	0.948303909935658,
	0.9508295993314644,
	0.9512880354350334,
	0.960988267605316,
	0.9517015202596956,
	0.948303909935658,
	0.9839750943329016,
	0.9476238914966312,
	0.9582427977972948,
	0.941355322478654,
	0.9508295993314644,
	0.9839750943329016,
	0.9522858871622162,
	0.9379515564385414,
	0.9209997143814098,
	0.9512880354350334,
	0.9476238914966312,
	0.9522858871622162,
	0.9874648764428392,
	0.97424078871267,
	0.9396094563572144,
	0.9617429377065704,
	0.9874648764428392,
	0.9629377475934776,
	0.9423654581972348,
	0.96785189926368,
	0.97424078871267,
	0.9629377475934776,
	0.9203601700569624,
	0.939525424448394,
	0.9396094563572144,
	0.9423654581972348,
	0.9203601700569624,
	0.9868336303302992,
	0.9617429377065704,
	0.96785189926368,
	0.939525424448394,
	0.9868336303302992,
	0.8877178504661528,
	0.837200241653525,
	0.7817094317454201,
	0.7315523221417003,
	0.8877178504661528,
	0.885436831497703,
	0.8039406199362858,
	0.7504230622281635,
	0.837200241653525,
	0.885436831497703,
	0.8459775663177053,
	0.8287961020421322,
	0.7817094317454201,
	0.8039406199362858,
	0.8459775663177053,
	0.9073117108127654,
	0.7315523221417003,
	0.7504230622281635,
	0.8287961020421322,
	0.907312
	Between Individual Correlations
	Pearson R-values
	0.044214
	0.0538049
	0.0356041
	0.0185153
	0.0174484
	0.0211342
	0.0391704
	0.0102963
	0.00745874
	0.0117145
	0.0082414
	0.0233389
	0.0194406
	0.0239848
	0.0612069
	0.00341819
	0.00819774
	0.0115253
	0.00489582
	0.0236508
	0.0300833
	0.0367558
	0.0966085
	0.0262029
	0.0218898
	0.1321423726604514
	0.0212755
	0.026291
	0.199277
	0.0316115
	0.0580771
	0.0589057
	0.00516552
	0.0127261
	0.0153032
	0.0166502
	0.010417
	0.00520647
	0.0131586
	0.00457518
	0.1665337160067295
	0.0947287
	0.0164854
	0.0100598
	0.0072705
	0.1729299488583867
	0.0349609
	0.0117155
	0.0138645
	0.0206484
	0.0245164
	0.1368550666669618
	0.0557584
	0.0536064
	0.1626717689854612
	0.1279041043538655
	0.0607376
	0.0101704
	0.0170009
	0.021475
	0.0460035
	0.00893879
	0.0213443
	0.0412815
	0.0324028
	0.0161858
	0.0231405
	0.0111516
	0.0309847
	0.0181666
	0.0500356
	0.0262177
	0.0158117
	0.1309630569278586
	0.0112225
	0.1554044195746073
	0.0108108
	0.0108433
	0.044214
	0.0300675
	0.0356827
	0.0394964
	0.032123
	0.0647493
	0.065158
	0.0124684
	0.0221397
	0.0641109
	0.0355712
	0.0288965
	0.0427959
	0.0843153
	0.0763053
	0.0131437
	0.0503618
	0.0249967
	0.00720818
	0.0261526
	0.0226069
	0.0417192
	0.0467706
	0.1053079642473745
	0.0554494
	0.0275536
	0.0386817
	0.0197419
	0.0400778
	0.0275801
	0.0482796
	0.0892211
	0.00766481
	0.0307672
	0.0424096
	0.0193167
	0.0118244
	0.00603733
	0.0229595
	0.00245335
	0.0163087
	0.0289128
	0.0424543
	0.0290143
	0.0229328
	0.0112502
	0.0277738
	0.0252774
	0.0126731
	0.0379458
	0.0186891
	0.0181211
	0.0219813
	0.00705899
	0.0104494
	0.00967243
	0.0208059
	0.073234
	0.0377192
	0.017737
	0.0297475
	0.0434126
	0.0635513
	0.021139
	0.0428972
	0.0164606
	0.0133769
	0.02117
	0.034551
	0.0252516
	0.0577011
	0.0135841
	0.0391261
	0.0408027
	0.0215961
	0.0241059
	0.0912175
	0.0140629
	0.0538049
	0.0300675
	0.0473484
	0.0600991
	0.066473
	0.0609581
	0.0317774
	0.0131847
	0.0173178
	0.1150724413304165
	0.0243341
	0.0700281
	0.0643677
	0.1733142306459277
	0.1420448393945787
	0.0140984
	0.0698454
	0.0187664
	0.10815
	0.0487554
	0.0515893
	0.0901178
	0.060071
	0.0617541
	0.1297850428201446
	0.1699467218175951
	0.0710826
	0.0637377
	0.0625618
	0.071486
	0.0925726
	0.0493687
	0.037845
	0.0274515
	0.1596282822151756
	0.1536514652260794
	0.0899864
	0.0116556
	0.0383379
	0.00688308
	0.0853156
	0.0721508
	0.038246
	0.065244
	0.029652
	0.0173428
	0.0351574
	0.0350445
	0.1022213898195236
	0.0265547
	0.0262232
	0.0550338
	0.0348437
	0.0164716
	0.0273605
	0.0662201
	0.1333633070281446
	0.0408829
	0.0508244
	0.0476209
	0.0603084
	0.0617891
	0.0318762
	0.0384706
	0.0165808
	0.0914332
	0.0170932
	0.0249082
	0.0388055
	0.0475108
	0.3184365598429588
	0.014101
	0.0409921
	0.1408878443977148
	0.0436636
	0.046655
	0.0486136
	0.0534266
	0.0356041
	0.0356827
	0.0473484
	0.0419349
	0.0206967
	0.0329123
	0.0330672
	0.0114814
	0.0141154
	0.0175139
	0.00854945
	0.0277825
	0.0339382
	0.0450579
	0.0386622
	0.0524376
	0.0105575
	0.0164562
	0.0101906
	0.0206635
	0.0588603
	0.060366
	0.0964427
	0.0276418
	0.0219623
	0.0261668
	0.0174428
	0.0164421
	0.0745444
	0.0191014
	0.0226899
	0.028935
	0.00641937
	0.014355
	0.0396142
	0.0159367
	0.0129022
	0.0136744
	0.0143465
	0.00238465
	0.0164314
	0.0186922
	0.0167247
	0.0203191
	0.010472
	0.0201247
	0.0242748
	0.0165185
	0.0168351
	0.0198278
	0.0222534
	0.014819
	0.0360706
	0.0149335
	0.00966022
	0.00986575
	0.0356042
	0.0444805
	0.0162161
	0.0207273
	0.0329787
	0.0459099
	0.0123291
	0.0181444
	0.00899212
	0.0268834
	0.0089806
	0.0154245
	0.0325243
	0.0123706
	0.0639544
	0.0206673
	0.027872
	0.0471321
	0.0260242
	0.0755155
	0.028018
	0.0279876
	0.0185153
	0.0394964
	0.0600991
	0.0419349
	0.0417202
	0.1173306230891858
	0.061422
	0.0208236
	0.1168361182535193
	0.0850097
	0.036664
	0.0586608
	0.0701545
	0.0474707
	0.065958
	0.0415737
	0.0137875
	0.0243772
	0.0102197
	0.0425381
	0.0550343
	0.02929
	0.0580769
	0.0331219
	0.0303567
	0.0388511
	0.0653891
	0.0162366
	0.0301044
	0.021472
	0.0283114
	0.1365018608656263
	0.00894723
	0.0242567
	0.0454995
	0.0332284
	0.0154486
	0.1069521696384043
	0.0320194
	0.0119327
	0.042239
	0.0244009
	0.0281908
	0.0186357
	0.0185036
	0.00982944
	0.1415472990218348
	0.0544997
	0.0933475
	0.0196218
	0.0936203
	0.0336036
	0.0246093
	0.0109248
	0.0600094
	0.0159813
	0.0256656
	0.0688949
	0.0224703
	0.0273984
	0.0242675
	0.0278801
	0.0355143
	0.021416
	0.01162
	0.2080174118159213
	0.0313053
	0.0347539
	0.033933
	0.0226574
	0.0274913
	0.0101747
	0.0490983
	0.0464087
	0.0348192
	0.2247324379701424
	0.0175726
	0.0666051
	0.0174484
	0.032123
	0.066473
	0.0206967
	0.0417202
	0.0680679
	0.0280158
	0.0217922
	0.0158814
	0.0292532
	0.0180299
	0.0405432
	0.0402551
	0.0444418
	0.0626362
	0.0107072
	0.010849
	0.021505
	0.0351955
	0.0384622
	0.0314893
	0.041096
	0.0655665
	0.0431218
	0.035667
	0.0719102
	0.0302682
	0.112829
	0.0275954
	0.0303985
	0.0528724
	0.02314
	0.0118428
	0.030048
	0.0808029
	0.0290845
	0.0143173
	0.0134641
	0.0206088
	0.00686154
	0.0276216
	0.0376581
	0.0196637
	0.045434
	0.048373
	0.0603841
	0.0267819
	0.021247
	0.0184173
	0.0495026
	0.0100145
	0.031769
	0.0279379
	0.023097
	0.0326066
	0.0287171
	0.0415137
	0.0241406
	0.0327724
	0.0523047
	0.0195338
	0.00586341
	0.050312
	0.0240195
	0.0159141
	0.0365464
	0.0556323
	0.0289767
	0.043224
	0.0215148
	0.031595
	0.0117765
	0.0278501
	0.1074948982658724
	0.0237457
	0.0314894
	0.0248612
	0.0370646
	0.0211342
	0.0647493
	0.0609581
	0.0329123
	0.1173306230891858
	0.0680679
	0.0286046
	0.0181642
	0.1069628191300642
	0.0525275
	0.0467939
	0.0625624
	0.0318515
	0.0416367
	0.0855924
	0.019451
	0.0235755
	0.0309894
	0.0301892
	0.0256738
	0.042211
	0.0340279
	0.1374628083107179
	0.047092
	0.0302088
	0.0302802
	0.025616
	0.036051
	0.037771
	0.0247796
	0.0515899
	0.0304237
	0.0137443
	0.0580237
	0.0267128
	0.0195658
	0.0341817
	0.0270549
	0.0195216
	0.0171401
	0.0291967
	0.0158164
	0.0213943
	0.0151932
	0.0283274
	0.0324543
	0.0253853
	0.0354977
	0.0594849
	0.0280989
	0.0317232
	0.0237484
	0.0234382
	0.1640722172865966
	0.0230168
	0.00476509
	0.0363721
	0.0462293
	0.0201591
	0.0205091
	0.0288346
	0.0122486
	0.0185658
	0.0161465
	0.0138902
	0.0286621
	0.0180755
	0.0211156
	0.0375782
	0.0181898
	0.0285237
	0.0251043
	0.0215091
	0.0413097
	0.07233
	0.0967268
	0.0299458
	0.0367793
	0.0391704
	0.065158
	0.0317774
	0.0330672
	0.061422
	0.0280158
	0.0286046
	0.00778493
	0.0538619
	0.0320082
	0.0128882
	0.045963
	0.0450959
	0.0361122
	0.0534662
	0.0115262
	0.0164985
	0.0196839
	0.00348688
	0.0864574
	0.0869763
	0.0442705
	0.0517778
	0.0197572
	0.0676486
	0.0354291
	0.1772756884463656
	0.0224432
	0.0599039
	0.0250332
	0.0326705
	0.0437554
	0.0106159
	0.0233996
	0.0571282
	0.0113393
	0.00913348
	0.00542504
	0.0235486
	0.00878927
	0.0264104
	0.0361415
	0.0209726
	0.0139321
	0.0167536
	0.0118552
	0.0287382
	0.0842303
	0.0174444
	0.0428589
	0.0197866
	0.031972
	0.0178456
	0.00894852
	0.0262154
	0.00935476
	0.0577818
	0.0281498
	0.0381572
	0.0203398
	0.0359019
	0.027483
	0.0211933
	0.0239913
	0.0334223
	0.0161503
	0.00881955
	0.018193
	0.0267957
	0.0319888
	0.0356657
	0.00668888
	0.0263767
	0.0395959
	0.0280588
	0.0208429
	0.029278
	0.0478242
	0.0102963
	0.0124684
	0.0131847
	0.0114814
	0.0208236
	0.0217922
	0.0181642
	0.00778493
	0.00670049
	0.0139459
	0.0112256
	0.00982014
	0.0119053
	0.0157918
	0.0111358
	0.00529042
	0.00546051
	0.0111784
	0.00715094
	0.014428
	0.00471769
	0.00806578
	0.0335939
	0.00910265
	0.00705376
	0.011777
	0.0130765
	0.00557307
	0.0141014
	0.0042845
	0.020627
	0.0153633
	0.00407214
	0.00873975
	0.00571611
	0.00556646
	0.0120541
	0.00175704
	0.00589974
	0.00719635
	0.0140048
	0.00413849
	0.00337794
	0.00674167
	0.00947609
	0.00378815
	0.0142198
	0.0100366
	0.00485786
	0.00574428
	0.00864308
	0.00716473
	0.00444484
	0.00325888
	0.00309357
	0.00137652
	0.00871528
	0.0222878
	0.0101045
	0.00332111
	0.00595397
	0.00539517
	0.0022304
	0.00697813
	0.00533814
	0.0240636
	0.00451435
	0.00513831
	0.00746332
	0.00214021
	0.00872137
	0.00256562
	0.00868462
	0.0167506
	0.00765996
	0.00687025
	0.00470465
	0.00780851
	0.00745874
	0.0221397
	0.0173178
	0.0141154
	0.1168361182535193
	0.0158814
	0.1069628191300642
	0.0538619
	0.00670049
	0.0091601
	0.0179454
	0.0259644
	0.065184
	0.0216163
	0.0283283
	0.0191459
	0.0431839
	0.0642204
	0.0313975
	0.0185784
	0.1017894582964184
	0.0316819
	0.0306683
	0.00887072
	0.0101394
	0.0140297
	0.0724988
	0.0110279
	0.0227621
	0.0184939
	0.0255553
	0.0356909
	0.00708462
	0.0119613
	0.0188342
	0.0151725
	0.00440626
	0.00798532
	0.00957051
	0.00716813
	0.00912439
	0.0547028
	0.0811018
	0.0123016
	0.0327985
	0.0268639
	0.0124269
	0.0444883
	0.0679477
	0.0125027
	0.00557921
	0.0441972
	0.1181623529414608
	0.00342533
	0.0213227
	0.00944671
	0.0367577
	0.0111781
	0.0405668
	0.00478984
	0.0271377
	0.0502798
	0.0432439
	0.0325341
	0.0125545
	0.0447328
	0.0066945
	0.0136129
	0.0647541
	0.0318146
	0.0498529
	0.00515793
	0.0468207
	0.0221388
	0.00725995
	0.108715
	0.0202345
	0.0279196
	0.0117145
	0.0641109
	0.1150724413304165
	0.0175139
	0.0850097
	0.0292532
	0.0525275
	0.0320082
	0.0139459
	0.0091601
	0.013139
	0.0258011
	0.029555
	0.0324016
	0.2422282830228469
	0.0163106
	0.0105751
	0.0164573
	0.00949273
	0.0171231
	0.1104138467761553
	0.0254874
	0.0338631
	0.0206323
	0.3421811327120381
	0.0420109
	0.07038
	0.0222364
	0.0633219
	0.0185426
	0.0926995
	0.0226703
	0.010056
	0.0401347
	0.0182346
	0.4037169805021273
	0.2144453901012393
	0.00640776
	0.022874
	0.0103871
	0.0273762
	0.1130010514920686
	0.0196879
	0.1550195856603581
	0.0104467
	0.0111565
	0.0227926
	0.0168092
	0.2897831374641488
	0.0216839
	0.0130113
	0.0154363
	0.0150199
	0.00885217
	0.00447482
	0.0914105
	0.0408529
	0.0330928
	0.0100385
	0.012795
	0.0324654
	0.1530290364249225
	0.0811745
	0.0142228
	0.0132213
	0.2193949673959848
	0.0206217
	0.0200182
	0.0531183
	0.0636997
	0.0155954
	0.0163264
	0.1361284035946273
	0.0325814
	0.0347003
	0.0101233
	0.0193411
	0.0223962
	0.0082414
	0.0355712
	0.0243341
	0.00854945
	0.036664
	0.0180299
	0.0467939
	0.0128882
	0.0112256
	0.0179454
	0.013139
	0.0297029
	0.0401426
	0.0201441
	0.0285691
	0.00454546
	0.00273766
	0.0116058
	0.00604089
	0.015326
	0.0128934
	0.1016431810672236
	0.0154754
	0.0147306
	0.00953826
	0.0149421
	0.010799
	0.0254503
	0.0427874
	0.0215878
	0.0205516
	0.028016
	0.00392826
	0.0190578
	0.0139362
	0.00602363
	0.00365851
	0.00262758
	0.0144953
	0.0040593
	0.00646305
	0.00989144
	0.00935556
	0.00966966
	0.00755881
	0.0164912
	0.0137961
	0.0127465
	0.0243535
	0.0119387
	0.00582261
	0.00849239
	0.00564557
	0.00596002
	0.0132149
	0.00774538
	0.0162029
	0.0132294
	0.010576
	0.0157091
	0.00807467
	0.00485092
	0.00428356
	0.0059829
	0.00350387
	0.0107992
	0.00688577
	0.00723056
	0.0172991
	0.0552065
	0.0126917
	0.00699207
	0.0237224
	0.020671
	0.0175712
	0.033446
	0.0251828
	0.0102611
	0.0233389
	0.0288965
	0.0700281
	0.0277825
	0.0586608
	0.0405432
	0.0625624
	0.045963
	0.00982014
	0.0259644
	0.0258011
	0.0297029
	0.0392728
	0.0514341
	0.114311
	0.0180628
	0.0157858
	0.0348982
	0.00914055
	0.0868813
	0.0213725
	0.0460455
	0.0517948
	0.023464
	0.051959
	0.0404171
	0.0360386
	0.0251012
	0.0507737
	0.0289472
	0.0401181
	0.0387362
	0.00997317
	0.0196787
	0.0286365
	0.0128404
	0.0296865
	0.0132526
	0.026117
	0.0115869
	0.0129176
	0.0168585
	0.1440411442926149
	0.0198239
	0.0113826
	0.00778017
	0.0363887
	0.0138361
	0.1363590918946918
	0.046207
	0.0418001
	0.0348383
	0.0333124
	0.0195826
	0.0102945
	0.00990402
	0.0385722
	0.0177582
	0.0180515
	0.0116649
	0.0247538
	0.0200777
	0.022302
	0.0130668
	0.0155031
	0.0534181
	0.0572963
	0.0167556
	0.0415184
	0.0247415
	0.0713478
	0.0208609
	0.0355818
	0.0430472
	0.0619019
	0.0322097
	0.0223037
	0.0245009
	0.0194406
	0.0427959
	0.0643677
	0.0339382
	0.0701545
	0.0402551
	0.0318515
	0.0450959
	0.0119053
	0.065184
	0.029555
	0.0401426
	0.0392728
	0.0461943
	0.0547066
	0.00801787
	0.0207821
	0.1044781465489641
	0.0176332
	0.0481705
	0.0413235
	0.0572672
	0.0521721
	0.0229829
	0.045045
	0.0411047
	0.0202286
	0.0504614
	0.0400621
	0.0364671
	0.0391219
	0.0429343
	0.0197508
	0.0334314
	0.0712552
	0.0214622
	0.00864768
	0.0115227
	0.0164274
	0.0154426
	0.0194292
	0.0665556
	0.0299948
	0.0154328
	0.0115329
	0.0163473
	0.0573588
	0.0244152
	0.0204452
	0.0881491
	0.0230417
	0.045761
	0.0198653
	0.00879397
	0.0404979
	0.0183319
	0.0288682
	0.0260981
	0.043034
	0.034185
	0.024779
	0.0260545
	0.0425764
	0.0278135
	0.0224489
	0.038916
	0.0210705
	0.0311215
	0.0708673
	0.0210066
	0.0263631
	0.022304
	0.0308605
	0.0450283
	0.0408165
	0.0197365
	0.0230054
	0.0416513
	0.0239848
	0.0843153
	0.1733142306459277
	0.0450579
	0.0474707
	0.0444418
	0.0416367
	0.0361122
	0.0157918
	0.0216163
	0.0324016
	0.0201441
	0.0514341
	0.0461943
	0.0548055
	0.0140912
	0.0439422
	0.0150124
	0.0117182
	0.0238274
	0.0428749
	0.0322369
	0.0454287
	0.0355524
	0.0325527
	0.0403022
	0.0319027
	0.0313688
	0.049282
	0.11593
	0.0477138
	0.0289284
	0.00655499
	0.0253459
	0.1152765525658293
	0.0183222
	0.0153319
	0.016136
	0.0178227
	0.00778975
	0.0126535
	0.042919
	0.025958
	0.0167248
	0.0129174
	0.0138176
	0.019143
	0.0287537
	0.0557243
	0.0323619
	0.036191
	0.0270545
	0.0341018
	0.0111803
	0.0139447
	0.0135296
	0.0341631
	0.0974309
	0.0220464
	0.0444788
	0.0244514
	0.0228005
	0.0178873
	0.0377595
	0.00673634
	0.0272524
	0.0110323
	0.014286
	0.0391487
	0.0241644
	0.0833464
	0.0291228
	0.0730959
	0.0416399
	0.0198203
	0.0560695
	0.047582
	0.0283312
	0.0612069
	0.0763053
	0.1420448393945787
	0.0386622
	0.065958
	0.0626362
	0.0855924
	0.0534662
	0.0111358
	0.0283283
	0.2422282830228469
	0.0285691
	0.114311
	0.0547066
	0.0548055
	0.0339649
	0.0300845
	0.0203548
	0.00620919
	0.0402635
	0.0989502
	0.0658907
	0.1524977047482798
	0.0372499
	0.2790489594818518
	0.0806026
	0.0605178
	0.0306243
	0.0604782
	0.0547047
	0.1104173169548552
	0.0440193
	0.0164497
	0.0351103
	0.043569
	0.3311715557042703
	0.1713773954799205
	0.0195833
	0.040377
	0.0616662
	0.1011472419242719
	0.1239369764281513
	0.0372856
	0.1393598795122109
	0.0197459
	0.0318682
	0.040239
	0.025436
	0.2300254491954161
	0.0496916
	0.0434796
	0.0493401
	0.0539048
	0.0163499
	0.0640897
	0.0947115
	0.1562626425587897
	0.0239859
	0.0208885
	0.0304089
	0.046663
	0.1221622439546061
	0.0250906
	0.0160357
	0.0163164
	0.1969330608728733
	0.0147177
	0.0338791
	0.0676817
	0.0751161
	0.0522175
	0.0217006
	0.1105336229796113
	0.0844359
	0.0541182
	0.0342784
	0.0237509
	0.0645043
	0.00341819
	0.0131437
	0.0140984
	0.0524376
	0.0415737
	0.0107072
	0.019451
	0.0115262
	0.00529042
	0.0191459
	0.0163106
	0.00454546
	0.0180628
	0.00801787
	0.0140912
	0.0339649
	0.00648525
	0.00253029
	0.00177839
	0.00592986
	0.0159516
	0.0115343
	0.0135519
	0.00595265
	0.0243479
	0.0119455
	0.008594
	0.00696531
	0.011182
	0.014485
	0.0168245
	0.0221214
	0.0419871
	0.00793169
	0.00690104
	0.0225608
	0.0118442
	0.00282562
	0.00936212
	0.00567188
	0.0147438
	0.00992525
	0.00959269
	0.00776756
	0.00260258
	0.0209561
	0.00829673
	0.00515853
	0.0253952
	0.00682393
	0.010235
	0.0137167
	0.00308776
	0.00295371
	0.00214639
	0.00447885
	0.00534871
	0.0141719
	0.0021968
	0.00733079
	0.00585336
	0.0146376
	0.0141271
	0.0026183
	0.00385511
	0.0129387
	0.00287859
	0.00701264
	0.0349326
	0.0074754
	0.00862517
	0.0032827
	0.0135962
	0.0119894
	0.00650075
	0.0355978
	0.00340947
	0.020896
	0.00819774
	0.0503618
	0.0698454
	0.0105575
	0.0137875
	0.010849
	0.0235755
	0.0164985
	0.00546051
	0.0431839
	0.0105751
	0.00273766
	0.0157858
	0.0207821
	0.0439422
	0.0300845
	0.00648525
	0.0515176
	0.00148409
	0.0165406
	0.0120447
	0.0156946
	0.0137567
	0.0145656
	0.0148006
	0.0159314
	0.0183261
	0.00677293
	0.0116653
	0.014433
	0.0114515
	0.00692736
	0.0041016
	0.0104199
	0.00701736
	0.00561582
	0.00727951
	0.00316657
	0.00441884
	0.00258817
	0.00857332
	0.0146309
	0.0538025
	0.0106051
	0.00441683
	0.00852863
	0.0080086
	0.00719121
	0.00755015
	0.0144058
	0.00516624
	0.0089511
	0.00615655
	0.00802121
	0.0076224
	0.00664425
	0.0127308
	0.00793568
	0.0133294
	0.00891749
	0.015128
	0.01884
	0.0119757
	0.00941373
	0.0155613
	0.00857682
	0.00692874
	0.0126252
	0.019429
	0.0106825
	0.1028503954256497
	0.00432239
	0.0191209
	0.0166608
	0.00749197
	0.00921759
	0.00874528
	0.0129363
	0.0115253
	0.0249967
	0.0187664
	0.0164562
	0.0243772
	0.021505
	0.0309894
	0.0196839
	0.0111784
	0.0642204
	0.0164573
	0.0116058
	0.0348982
	0.1044781465489641
	0.0150124
	0.0203548
	0.00253029
	0.0515176
	0.0120236
	0.01548
	0.0359914
	0.0222844
	0.032361
	0.0147372
	0.0329264
	0.0104651
	0.0562997
	0.0190997
	0.0212744
	0.0359139
	0.0533241
	0.0132683
	0.0127958
	0.0302861
	0.0127555
	0.00815479
	0.00917367
	0.00626402
	0.0271392
	0.00508855
	0.0080534
	0.0395928
	0.0252633
	0.0153391
	0.0141006
	0.0604029
	0.0140431
	0.0219865
	0.0401387
	0.0123666
	0.0078308
	0.0155902
	0.00771486
	0.0036304
	0.00207169
	0.00954061
	0.0127169
	0.00581391
	0.0479777
	0.0175138
	0.0678519
	0.0284162
	0.0372306
	0.00999227
	0.0128376
	0.0322535
	0.0100338
	0.0125943
	0.0752559
	0.0101609
	0.0312046
	0.0112957
	0.0256833
	0.0225822
	0.0102846
	0.0183954
	0.0224277
	0.0169529
	0.00489582
	0.00720818
	0.10815
	0.0101906
	0.0102197
	0.0351955
	0.0301892
	0.00348688
	0.00715094
	0.0313975
	0.00949273
	0.00604089
	0.00914055
	0.0176332
	0.0117182
	0.00620919
	0.00177839
	0.00148409
	0.0120236
	0.00783269
	0.0157169
	0.00927228
	0.00933213
	0.00395071
	0.00482629
	0.00620397
	0.0109097
	0.00384935
	0.00890523
	0.00725793
	0.0101587
	0.0094385
	0.100715
	0.00773309
	0.00278359
	0.00133661
	0.00122592
	0.001293
	0.00597936
	0.000495901
	0.0242774
	0.0260007
	0.00237283
	0.0130286
	0.00699143
	0.0120104
	0.00276292
	0.00428604
	0.00341269
	0.00849301
	0.00530487
	0.00524128
	0.00421668
	0.00380219
	0.00823146
	0.00413126
	0.00625727
	0.018235
	0.0102814
	0.00493415
	0.0403649
	0.00338272
	0.0391572
	0.0242367
	0.00218547
	0.0171746
	0.000457018
	0.00281343
	0.00212096
	0.00312831
	0.00407837
	0.00299334
	0.0227417
	0.0148822
	0.016007
	0.00404824
	0.00387095
	0.00323426
	0.0236508
	0.0261526
	0.0487554
	0.0206635
	0.0425381
	0.0384622
	0.0256738
	0.0864574
	0.014428
	0.0185784
	0.0171231
	0.015326
	0.0868813
	0.0481705
	0.0238274
	0.0402635
	0.00592986
	0.0165406
	0.01548
	0.00783269
	0.0644399
	0.025435
	0.0429415
	0.0275881
	0.0476683
	0.0442286
	0.0191797
	0.053653
	0.0263282
	0.0155476
	0.0251378
	0.0215431
	0.00438619
	0.0255299
	0.0500857
	0.0125933
	0.00426325
	0.00277945
	0.00876787
	0.0115294
	0.0256903
	0.0328397
	0.0218454
	0.0107377
	0.00942329
	0.0167114
	0.0147827
	0.0149362
	0.05398
	0.0177246
	0.0152469
	0.0730482
	0.0154555
	0.00616895
	0.0736057
	0.0322814
	0.0464278
	0.0122222
	0.018484
	0.0290158
	0.0183997
	0.0071681
	0.0263587
	0.0157725
	0.0150594
	0.057247
	0.1185761714669377
	0.0265995
	0.0252012
	0.0312947
	0.0260534
	0.00342588
	0.0213231
	0.0374719
	0.0145748
	0.0350782
	0.0331428
	0.0437158
	0.0300833
	0.0226069
	0.0515893
	0.0588603
	0.0550343
	0.0314893
	0.042211
	0.0869763
	0.00471769
	0.1017894582964184
	0.1104138467761553
	0.0128934
	0.0213725
	0.0413235
	0.0428749
	0.0989502
	0.0159516
	0.0120447
	0.0359914
	0.0157169
	0.0644399
	0.0314354
	0.0280709
	0.0163738
	0.1324242569564714
	0.027667
	0.0516516
	0.0146601
	0.0257607
	0.0284368
	0.0846176
	0.0329126
	0.0177482
	0.0171251
	0.0174507
	0.1163870944208842
	0.0780749
	0.0159183
	0.018758
	0.0045165
	0.0125905
	0.0479877
	0.0332792
	0.0737039
	0.0133657
	0.0179947
	0.0103715
	0.00723827
	0.1193729877008595
	0.0274903
	0.0116035
	0.0251078
	0.00792306
	0.00252323
	0.002658
	0.029044
	0.0259528
	0.0225813
	0.0330665
	0.0120367
	0.0300126
	0.0641825
	0.0293505
	0.0182249
	0.00485182
	0.1026094851132363
	0.0106377
	0.0181812
	0.0965869
	0.0669028
	0.0182134
	0.00761742
	0.1736089199142472
	0.0226123
	0.013009
	0.00764988
	0.0296532
	0.0247786
	0.0367558
	0.0417192
	0.0901178
	0.060366
	0.02929
	0.041096
	0.0340279
	0.0442705
	0.00806578
	0.0316819
	0.0254874
	0.1016431810672236
	0.0460455
	0.0572672
	0.0322369
	0.0658907
	0.0115343
	0.0156946
	0.0222844
	0.00927228
	0.025435
	0.0314354
	0.0569963
	0.0321326
	0.0406359
	0.0737437
	0.0254576
	0.0178548
	0.0359258
	0.0202247
	0.0408773
	0.0252578
	0.0165437
	0.0365994
	0.0908308
	0.0352752
	0.00901664
	0.00418997
	0.0190451
	0.00835021
	0.0966354
	0.0313448
	0.0217461
	0.0242439
	0.0140753
	0.0192063
	0.0186166
	0.0308202
	0.0190977
	0.03942
	0.019175
	0.0347952
	0.0316352
	0.0176399
	0.0248269
	0.0247914
	0.0986277
	0.01057
	0.0134227
	0.0367121
	0.0283481
	0.0126131
	0.0151607
	0.0125876
	0.0141199
	0.0218005
	0.0194897
	0.0219727
	0.0315971
	0.0284688
	0.0340791
	0.00487702
	0.0233451
	0.0585034
	0.0260733
	0.0229942
	0.0138596
	0.0202791
	0.0966085
	0.0467706
	0.060071
	0.0964427
	0.0580769
	0.0655665
	0.1374628083107179
	0.0517778
	0.0335939
	0.0306683
	0.0338631
	0.0154754
	0.0517948
	0.0521721
	0.0454287
	0.1524977047482798
	0.0135519
	0.0137567
	0.032361
	0.00933213
	0.0429415
	0.0280709
	0.0569963
	0.0436868
	0.0421463
	0.056891
	0.0231324
	0.039406
	0.1472035395014621
	0.0468452
[truncated: 4,338 more rows]

## Sheet: Fig 2a
	Myasthenia Gravis Rituximab Correlation Matrix
		MYG023_r1_Plate4_E1_S337	MYG025_r1_Plate4_E2_S338	MYG035_r1_Plate4_E3_S339	MYG124_r1_Plate4_E4_S340	MYG132_r1_Plate4_E5_S341	MYG202_r1_Plate4_E6_S342	MYG126_r1_Plate4_E9_S345	MYG136_r1_Plate4_E10_S346	MYG141_r1_Plate4_E11_S347	MYG168_r1_Plate4_E12_S348	MG010	MG017	MG173	MG002	MG018	MG038	MG069	MG079	MG108	MG122	MG135	MG139	MG166	MG190	MG120	MG129	MG138	MG161	MG180	MG008	MG016	MG034
	MYG023_r1_Plate4_E1_S337	1	0.9835592474000309	0.9311535925436326	0.9611052887236076	0.9501264678059985	0.939103	0.00392471	0.0034478	0.00946436	0.013542855450689546	0.00145394	0.000581172	0.00103458	0.00509092	0.0051303	0.00569254	0.00140147	0.00373748	8.724974950164569e-05	0.000769881	0.00180336	0.0012485	0.00078199	0.000917611	0.00202722	0.000808703	0.00271083	0.0012459	0.00118777	0.000264864	0.000898999	0.000468596
	MYG025_r1_Plate4_E2_S338	0.9835592474000309	1	0.9087239626356169	0.981389	0.9455476740596565	0.9248545151229377	0.00196826	0.00169943	0.00401515	0.00783182	0.0011978	0.000349628	0.000891412	0.003858	0.00412787	0.00411553	0.00146853	0.0034529	0.000619314	0.000609523	0.000914202	0.00104995	0.000655293	0.000739863	0.0014119	1.9919321246974684e-05	0.00161036	0.000592429	0.000502302	9.954596085745088e-05	0.00114878	8.152969580452947e-05
	MYG035_r1_Plate4_E3_S339	0.9311535925436326	0.9087239626356169	1	0.9322538550459827	0.9709573159229655	0.9755638859431293	0.010779472782093185	0.00983768	0.0175674	0.0393977	0.00167481	0.000253909	0.00101881	0.00659433	0.00766753	0.00829487	0.00193183	0.00341928	0.000743113	0.00109383	0.00141266	0.00172374	0.00118487	0.000973521	0.000775923	0.000489295	0.00213963	0.000615967	0.000388883	1.8319946186411135e-05	0.000985344	0.000187626
	MYG124_r1_Plate4_E4_S340	0.9611052887236076	0.981389	0.9322538550459827	1	0.9677580166718973	0.933358	0.00913197	0.00827981	0.014739176536106983	0.0344201	0.001403	0.000401979	0.00100063	0.00620909	0.00693344	0.00788751	0.00202701	0.00378073	0.000174519	0.000655074	0.00124925	0.00172409	0.00124571	0.00157275	0.00150265	0.000510242	0.00342997	0.00123455	0.000761095	7.277450795623108e-05	0.000603843	0.000132225
	MYG132_r1_Plate4_E5_S341	0.9501264678059985	0.9455476740596565	0.9709573159229655	0.9677580166718973	1	0.9735152926847979	0.00803182	0.00702279	0.012982455098124953	0.0303292	0.00199858	0.000918528	0.0017235	0.013732477015921727	0.016998	0.020289199884633406	0.00236806	0.0044928	0.000595413	0.00142313	0.00245377	0.00229136	0.00160025	0.00191687	0.000995212	0.000432202	0.00408947	0.00146612	0.000624179	-2.07418e-05	0.000375912	0.000154168
	MYG202_r1_Plate4_E6_S342	0.939103	0.9248545151229377	0.9755638859431293	0.933358	0.9735152926847979	1	0.0041857	0.0034712	0.00673703	0.014997582238928468	0.00146524	0.000306707	0.000987335	0.0105495	0.013078696324308409	0.015175512654561253	0.0011779	0.00253639	5.73529087062521e-05	0.000110426	0.0018837	0.00097603	0.000543401	0.000540467	0.00136287	0.000442378	0.00228761	0.000805822	0.00109294	3.3596206551358606e-05	0.000570751	9.858398314044151e-05
	MYG126_r1_Plate4_E9_S345	0.00392471	0.00196826	0.010779472782093185	0.00913197	0.00803182	0.0041857	1	0.970322	0.913197	0.9153117732563358	0.0124733	0.010165847776552899	0.00674064	0.005568	0.00758399	0.00651192	0.00115873	0.00198855	0.000148863	0.00423995	0.00225306	0.000805947	0.00202775	0.00279907	-0.000120213	0.00030468	0.000844502	0.000130534	0.000483004	0.000559244	0.0010666	0.000853168
	MYG136_r1_Plate4_E10_S346	0.0034478	0.00169943	0.00983768	0.00827981	0.00702279	0.0034712	0.970322	1	0.9215450077875866	0.9211895601798061	0.0069506	0.00585865	0.00363846	0.0067754	0.011332941459331534	0.00783422	0.00187287	0.00256214	0.000373614	0.00467602	0.00241033	0.00123694	0.00217465	0.00349233	-3.60775e-05	0.000684093	0.0011096	0.000692402	0.00116687	0.000984139	0.00180775	0.000944521
	MYG141_r1_Plate4_E11_S347	0.00946436	0.00401515	0.0175674	0.014739176536106983	0.012982455098124953	0.00673703	0.913197	0.9215450077875866	1	0.9335146271276166	0.00961776	0.00825894	0.00610323	0.0162138	0.026302961239733292	0.019368767830945977	0.00213929	0.00359449	0.000624926	0.00633551	0.00404731	0.00207551	0.00261373	0.00369719	0.000152364	0.000757436	0.00168569	6.495464790027452e-05	0.000818181	0.00084547	0.0019235	0.00139163
	MYG168_r1_Plate4_E12_S348	0.013542855450689546	0.00783182	0.0393977	0.0344201	0.0303292	0.014997582238928468	0.9153117732563358	0.9211895601798061	0.9335146271276166	1	0.011092533401022158	0.00945445	0.00595182	0.011683277423625236	0.018816361353581463	0.015219981799754558	0.0018591	0.0030416	0.000524072	0.00397175	0.00213637	0.00171561	0.00246085	0.00278194	0.000672092	0.00164053	0.00249444	0.000614331	0.00172901	0.00163699	0.00240957	0.00175141
	MG010	0.00145394	0.0011978	0.00167481	0.001403	0.00199858	0.00146524	0.0124733	0.0069506	0.00961776	0.011092533401022158	1	0.9363608520572451	0.7417695054480036	0.000937046	0.00335904	0.00242021	0.00028351	0.000964671	-0.000137413	0.00178927	0.00192974	0.000102776	0.000448249	0.000933056	0.000188801	0.00216388	-0.000285476	8.577251925923528e-05	2.7896501039207718e-05	2.5790841071213546e-05	8.096422952784025e-05	0.000230721
	MG017	0.000581172	0.000349628	0.000253909	0.000401979	0.000918528	0.000306707	0.010165847776552899	0.00585865	0.00825894	0.00945445	0.9363608520572451	1	0.8893017005809233	0.00155391	0.00422085	0.00337705	0.00176661	0.00202674	0.000275386	0.00387883	0.00329352	0.00146894	0.00212036	0.00349165	0.000513299	0.00266784	0.000200308	0.000205426	0.000387304	0.000228998	0.000495482	0.000817618
	MG173	0.00103458	0.000891412	0.00101881	0.00100063	0.0017235	0.000987335	0.00674064	0.00363846	0.00610323	0.00595182	0.7417695054480036	0.8893017005809233	1	0.000563553	0.00363914	0.00190649	0.00117326	0.00205933	0.000771877	0.00256935	0.00219686	0.00053093	0.00123443	0.00249466	0.000430779	0.00127751	0.00010992	0.000107684	0.000219474	3.171083620854099e-05	0.000111095	0.00040976
	MG002	0.00509092	0.003858	0.00659433	0.00620909	0.013732477015921727	0.0105495	0.005568	0.0067754	0.0162138	0.011683277423625236	0.000937046	0.00155391	0.000563553	1	0.8859453659054757	0.8205050856992383	0.00184975	0.00342128	3.8022381942612116e-05	0.0049531	0.00503716	0.00298976	0.0019999	0.00179169	0.00083419	0.00241629	0.00182774	7.341902884337347e-05	0.000637026	0.00142789	0.00224405	0.00127773
	MG018	0.0051303	0.00412787	0.00766753	0.00693344	0.016998	0.013078696324308409	0.00758399	0.011332941459331534	0.026302961239733292	0.018816361353581463	0.00335904	0.00422085	0.00363914	0.8859453659054757	1	0.8065680347586057	0.00267411	0.00364058	0.000405846	0.00549469	0.00559911	0.00405978	0.00280885	0.00422975	0.000551427	0.00187422	0.00173205	-0.000140901	0.000890439	0.000804911	0.00344592	0.00141387
	MG038	0.00569254	0.00411553	0.00829487	0.00788751	0.020289199884633406	0.015175512654561253	0.00651192	0.00783422	0.019368767830945977	0.015219981799754558	0.00242021	0.00337705	0.00190649	0.8205050856992383	0.8065680347586057	1	0.00314328	0.00412102	0.000481461	0.00693533	0.00551582	0.00455434	0.00369447	0.00483855	0.00184706	0.00409756	0.00258665	-2.36064e-05	0.0011895	0.00196178	0.00291805	0.00204982
	MG069	0.00140147	0.00146853	0.00193183	0.00202701	0.00236806	0.0011779	0.00115873	0.00187287	0.00213929	0.0018591	0.00028351	0.00176661	0.00117326	0.00184975	0.00267411	0.00314328	1	0.8769305391838268	0.8833739107490601	0.8006900709306641	0.6371747114898058	0.7662972375552766	0.8306301860576031	0.7582415092649065	0.000624589	0.0026904	0.00100199	8.098610579566457e-05	0.00289894	0.00114018	0.00140841	0.000725985
	MG079	0.00373748	0.0034529	0.00341928	0.00378073	0.0044928	0.00253639	0.00198855	0.00256214	0.00359449	0.0030416	0.000964671	0.00202674	0.00205933	0.00342128	0.00364058	0.00412102	0.8769305391838268	1	0.8976119540914747	0.8123772450348329	0.5039943230345146	0.5548865608545622	0.6340062319289398	0.5524935372390414	0.00133149	0.0037989	0.00161193	0.000308154	0.00286071	0.00145491	0.00263513	0.00110443
	MG108	8.724974950164569e-05	0.000619314	0.000743113	0.000174519	0.000595413	5.73529087062521e-05	0.000148863	0.000373614	0.000624926	0.000524072	-0.000137413	0.000275386	0.000771877	3.8022381942612116e-05	0.000405846	0.000481461	0.8833739107490601	0.8976119540914747	1	0.8161282331026919	0.4483725137525935	0.5843051877372768	0.6685842723348973	0.459925	0.000626048	0.00131593	0.000328872	-4.8637e-05	0.000919183	0.000480834	0.000304708	-4.87136e-05
	MG122	0.000769881	0.000609523	0.00109383	0.000655074	0.00142313	0.000110426	0.00423995	0.00467602	0.00633551	0.00397175	0.00178927	0.00387883	0.00256935	0.0049531	0.00549469	0.00693533	0.8006900709306641	0.8123772450348329	0.8161282331026919	1	0.6775863892222185	0.605995	0.6306751895445495	0.581164	0.00128005	0.00867157	0.00376144	0.00042905	0.00334002	0.00153018	0.00216995	0.00196592
	MG135	0.00180336	0.000914202	0.00141266	0.00124925	0.00245377	0.0018837	0.00225306	0.00241033	0.00404731	0.00213637	0.00192974	0.00329352	0.00219686	0.00503716	0.00559911	0.00551582	0.6371747114898058	0.5039943230345146	0.4483725137525935	0.6775863892222185	1	0.866647	0.7968840404760581	0.8407176192621513	0.00129649	0.00758472	0.00424244	0.000736773	0.00291683	0.00201749	0.00460291	0.00286233
	MG139	0.0012485	0.00104995	0.00172374	0.00172409	0.00229136	0.00097603	0.000805947	0.00123694	0.00207551	0.00171561	0.000102776	0.00146894	0.00053093	0.00298976	0.00405978	0.00455434	0.7662972375552766	0.5548865608545622	0.5843051877372768	0.605995	0.866647	1	0.955249	0.8725653508293457	0.000651943	0.00367417	0.00209729	0.000446707	0.00220415	0.000504462	0.00121039	0.000534537
	MG166	0.00078199	0.000655293	0.00118487	0.00124571	0.00160025	0.000543401	0.00202775	0.00217465	0.00261373	0.00246085	0.000448249	0.00212036	0.00123443	0.0019999	0.00280885	0.00369447	0.8306301860576031	0.6340062319289398	0.6685842723348973	0.6306751895445495	0.7968840404760581	0.955249	1	0.8524253439532355	0.000711733	0.00350801	0.00198422	0.000483086	0.00213882	0.000826525	0.00136613	0.00119408
	MG190	0.000917611	0.000739863	0.000973521	0.00157275	0.00191687	0.000540467	0.00279907	0.00349233	0.00369719	0.00278194	0.000933056	0.00349165	0.00249466	0.00179169	0.00422975	0.00483855	0.7582415092649065	0.5524935372390414	0.459925	0.581164	0.8407176192621513	0.8725653508293457	0.8524253439532355	1	0.000699368	0.00456054	0.00226201	0.000149874	0.00374018	0.00108618	0.00242069	0.00202194
	MG120	0.00202722	0.0014119	0.000775923	0.00150265	0.000995212	0.00136287	-0.000120213	-3.60775e-05	0.000152364	0.000672092	0.000188801	0.000513299	0.000430779	0.00083419	0.000551427	0.00184706	0.000624589	0.00133149	0.000626048	0.00128005	0.00129649	0.000651943	0.000711733	0.000699368	1	0.9716687597183651	0.9581783081209526	0.8811259300027913	0.9158803666835591	-1.46614e-05	6.970608511908687e-05	0.000234384
	MG129	0.000808703	1.9919321246974684e-05	0.000489295	0.000510242	0.000432202	0.000442378	0.00030468	0.000684093	0.000757436	0.00164053	0.00216388	0.00266784	0.00127751	0.00241629	0.00187422	0.00409756	0.0026904	0.0037989	0.00131593	0.00867157	0.00758472	0.00367417	0.00350801	0.00456054	0.9716687597183651	1	0.9814465142497208	0.9400200771944954	0.8714967941607289	0.000327781	0.00050432	0.00103322
	MG138	0.00271083	0.00161036	0.00213963	0.00342997	0.00408947	0.00228761	0.000844502	0.0011096	0.00168569	0.00249444	-0.000285476	0.000200308	0.00010992	0.00182774	0.00173205	0.00258665	0.00100199	0.00161193	0.000328872	0.00376144	0.00424244	0.00209729	0.00198422	0.00226201	0.9581783081209526	0.9814465142497208	1	0.9692784532083317	0.8211549479489807	0.000462808	0.000812279	0.000891174
	MG161	0.0012459	0.000592429	0.000615967	0.00123455	0.00146612	0.000805822	0.000130534	0.000692402	6.495464790027452e-05	0.000614331	8.577251925923528e-05	0.000205426	0.000107684	7.341902884337347e-05	-0.000140901	-2.36064e-05	8.098610579566457e-05	0.000308154	-4.8637e-05	0.00042905	0.000736773	0.000446707	0.000483086	0.000149874	0.8811259300027913	0.9400200771944954	0.9692784532083317	1	0.7096313833129105	-0.000155148	-0.000136705	-1.01984e-05
	MG180	0.00118777	0.000502302	0.000388883	0.000761095	0.000624179	0.00109294	0.000483004	0.00116687	0.000818181	0.00172901	2.7896501039207718e-05	0.000387304	0.000219474	0.000637026	0.000890439	0.0011895	0.00289894	0.00286071	0.000919183	0.00334002	0.00291683	0.00220415	0.00213882	0.00374018	0.9158803666835591	0.8714967941607289	0.8211549479489807	0.7096313833129105	1	0.000153411	0.000286216	0.000237559
	MG008	0.000264864	9.954596085745088e-05	1.8319946186411135e-05	7.277450795623108e-05	-2.07418e-05	3.3596206551358606e-05	0.000559244	0.000984139	0.00084547	0.00163699	2.5790841071213546e-05	0.000228998	3.171083620854099e-05	0.00142789	0.000804911	0.00196178	0.00114018	0.00145491	0.000480834	0.00153018	0.00201749	0.000504462	0.000826525	0.00108618	-1.46614e-05	0.000327781	0.000462808	-0.000155148	0.000153411	1	0.8908283166467144	0.9068648975664365
	MG016	0.000898999	0.00114878	0.000985344	0.000603843	0.000375912	0.000570751	0.0010666	0.00180775	0.0019235	0.00240957	8.096422952784025e-05	0.000495482	0.000111095	0.00224405	0.00344592	0.00291805	0.00140841	0.00263513	0.000304708	0.00216995	0.00460291	0.00121039	0.00136613	0.00242069	6.970608511908687e-05	0.00050432	0.000812279	-0.000136705	0.000286216	0.8908283166467144	1	0.9776286959004783
	MG034	0.000468596	8.152969580452947e-05	0.000187626	0.000132225	0.000154168	9.858398314044151e-05	0.000853168	0.000944521	0.00139163	0.00175141	0.000230721	0.000817618	0.00040976	0.00127773	0.00141387	0.00204982	0.000725985	0.00110443	-4.87136e-05	0.00196592	0.00286233	0.000534537	0.00119408	0.00202194	0.000234384	0.00103322	0.000891174	-1.01984e-05	0.000237559	0.9068648975664365	0.9776286959004783	1

## Sheet: Fig 2b
	Rituximab Correlation Values (other figure values provided in tab for Fig 1d)
	Pearson R-Values
	0.9835592474000308,
	0.9311535925436326,
	0.9611052887236076,
	0.9501264678059984,
	0.939103479415015,
	0.9835592474000308,
	0.9087239626356168,
	0.981388867919808,
	0.9455476740596565,
	0.9248545151229376,
	0.9311535925436326,
	0.9087239626356168,
	0.9322538550459828,
	0.9709573159229656,
	0.9755638859431291,
	0.9611052887236076,
	0.981388867919808,
	0.9322538550459828,
	0.9677580166718972,
	0.933358440857441,
	0.9501264678059984,
	0.9455476740596565,
	0.9709573159229656,
	0.9677580166718972,
	0.973515292684798,
	0.939103479415015,
	0.9248545151229376,
	0.9755638859431291,
	0.933358440857441,
	0.973515292684798,
	0.970322465545018,
	0.913196515717483,
	0.9153117732563358,
	0.970322465545018,
	0.9215450077875866,
	0.921189560179806,
	0.913196515717483,
	0.9215450077875866,
	0.9335146271276166,
	0.9153117732563358,
	0.921189560179806,
	0.9335146271276166,
	0.9363608520572452,
	0.7417695054480036,
	0.9363608520572452,
	0.8893017005809233,
	0.7417695054480036,
	0.8893017005809233,
	0.8859453659054757,
	0.8205050856992383,
	0.8859453659054757,
	0.8065680347586057,
	0.8205050856992383,
	0.8065680347586057,
	0.8769305391838268,
	0.8833739107490601,
	0.8006900709306641,
	0.6371747114898058,
	0.7662972375552766,
	0.8306301860576031,
	0.7582415092649065,
	0.8769305391838268,
	0.8976119540914747,
	0.8123772450348329,
	0.5039943230345146,
	0.5548865608545622,
	0.6340062319289398,
	0.5524935372390414,
	0.8833739107490601,
	0.8976119540914747,
	0.8161282331026919,
	0.4483725137525935,
	0.5843051877372768,
	0.6685842723348973,
	0.459925346606644,
	0.8006900709306641,
	0.8123772450348329,
	0.8161282331026919,
	0.6775863892222185,
	0.605994816880599,
	0.6306751895445495,
	0.581164309184798,
	0.6371747114898058,
	0.5039943230345146,
	0.4483725137525935,
	0.6775863892222185,
	0.866647424060103,
	0.7968840404760581,
	0.8407176192621513,
	0.7662972375552766,
	0.5548865608545622,
	0.5843051877372768,
	0.605994816880599,
	0.866647424060103,
	0.955248626288727,
	0.8725653508293457,
	0.8306301860576031,
	0.6340062319289398,
	0.6685842723348973,
	0.6306751895445495,
	0.7968840404760581,
	0.955248626288727,
	0.8524253439532355,
	0.7582415092649065,
	0.5524935372390414,
	0.459925346606644,
	0.581164309184798,
	0.8407176192621513,
	0.8725653508293457,
	0.8524253439532355,
	0.9716687597183652,
	0.9581783081209526,
	0.8811259300027913,
	0.9158803666835592,
	0.9716687597183652,
	0.9814465142497208,
	0.9400200771944954,
	0.8714967941607289,
	0.9581783081209526,
	0.9814465142497208,
	0.9692784532083316,
	0.8211549479489807,
	0.8811259300027913,
	0.9400200771944954,
	0.9692784532083316,
	0.7096313833129105,
	0.9158803666835592,
	0.8714967941607289,
	0.8211549479489807,
	0.7096313833129105,
	0.8908283166467144,
	0.9068648975664364,
	0.8908283166467144,
	0.9776286959004784,
	0.9068648975664364,
	0.977629

## Sheet: Fig 2c
	Myasthenia Gravis Rituximab Lineplot
	Yale_Sample_ID	Patient	Autoreactivity	Timepoint
	MG023	1	8632.04	0
	MG025	1	12457.7	1mo
	MG035	1	8172.94	3mo
	MG126	2	2702.27	0
	MG136	2	2650.2	3mo
	MG141	2	1653.04	6mo
	MG010	3	7571.58	0
	MG017	3	4845.69	6mo
	MG002	4	2130.49	0
	MG018	4	1256.54	6mo
	MG069	5	6789.65	0
	MG079	5	4266.34	1mo
	MG108	5	10233	6mo
	MG120	6	4372.18	0
	MG129	6	3166.93	1mo
	MG138	6	3801.56	3mo
	MG008	7	5473.31	0
	MG016	7	2610.5	6mo

## Sheet: Fig 3a
	CD19 CAR-T Correlation Matrix
		HIC029V1	HIC029V2	HIC039V1	HIC039V2	HIC048V1	HIC048V2	HIC054V1	HIC054V2	HIC057V1	HIC057V2	HIC058V1	HIC058V2	HIC059V1	HIC059V2	HIC130V1	HIC130V2	HIC164V1	HIC164V2	HIC167V1	HIC167V3	HIC171V1	HIC171V2	HIC173V1	HIC173V3	HIC174V1	HIC174V3	HIC162V1	HIC162V3
	HIC029V1	1	0.8587543010964386	0.030781281561101295	0.033033525125318014	0.049122081139185605	0.0435764	0.0576866	0.053875971250847574	0.16110697353040238	0.1318474431162384	0.0404792	0.052366719305418946	0.014064	0.017932323719338034	0.0649432	0.061285265927437986	0.2667733410807654	0.0652044	0.024568711015370705	0.039524	0.1281411234307307	0.0807704	0.054516701647474235	0.044452140850473915	0.0187353	0.029752596793816876	0.0780099	0.0695116
	HIC029V2	0.8587543010964386	1	0.0471456	0.0543545	0.058309	0.053878193485200024	0.0608882	0.0610222	0.16471667968062984	0.1330589896218293	0.044345	0.062116288553117696	0.014648545032624537	0.0215952	0.0706823	0.0657693	0.0631146	0.08488	0.028609744183135728	0.0573419	0.13368329814089852	0.0857286	0.0644111	0.049220027026725184	0.015306476192147504	0.028287113201371995	0.0784742	0.0747784
	HIC039V1	0.030781281561101295	0.0471456	1	0.9484720187379143	0.031746664609138116	0.029035117126309937	0.029206826898610525	0.0415571	0.0289193	0.0193521	0.027812142031703263	0.0442495	0.00757203	0.017454268500285974	0.0331014	0.0370874	0.026005585804991842	0.049223685731129306	0.023316792308592835	0.0355484	0.00660673	0.0054737	0.0310653	0.0251729	0.0160829	0.031406808515329676	0.0403801	0.0342093
	HIC039V2	0.033033525125318014	0.0543545	0.9484720187379143	1	0.022026761719628828	0.022045335677386653	0.026330717357403943	0.0390215	0.034718434684490956	0.0235459	0.025273008947733138	0.0409156	0.00481378	0.0172227	0.039859302686300495	0.0426903	0.021301545608804606	0.041437639445286625	0.013115028285728867	0.0368285	0.00732725	0.00630617	0.023087590952825775	0.0206642	0.010720702877729223	0.0267986	0.0328797	0.031510706698291424
	HIC048V1	0.049122081139185605	0.058309	0.031746664609138116	0.022026761719628828	1	0.884489	0.0421578	0.0413947	0.028658685885387013	0.0244647	0.0674464	0.0643004	0.016976472019149827	0.0166723	0.0467551	0.0450171	0.0648732	0.0827142	0.0421014	0.0516988	0.015171630364795009	0.013839609122573612	0.0405425	0.0338196	0.0206085	0.0314658	0.0592477	0.053609333318692005
	HIC048V2	0.0435764	0.053878193485200024	0.029035117126309937	0.022045335677386653	0.884489	1	0.0388808	0.043496888339520645	0.0231623	0.019994776692416453	0.0517846	0.0528091	0.013281301255149475	0.015562518210079087	0.040002802447565954	0.0378106	0.0790708	0.10891015853632953	0.0223603	0.039958	0.014088453776861942	0.0124189	0.041274205343789755	0.033777471810907705	0.017672848204274255	0.0283186	0.048529732576321837	0.0518033
	HIC054V1	0.0576866	0.0608882	0.029206826898610525	0.026330717357403943	0.0421578	0.0388808	1	0.8406631396922144	0.026433773482592002	0.021739714764877915	0.036848	0.047189841147845094	0.00839386	0.00829241	0.39220597725446665	0.49935673611036935	0.0257975	0.0354543	0.069292	0.0350318	0.0684768	0.07617	0.0314532	0.037120186378796154	0.019122489385317135	0.028738593954097672	0.4558828353525131	0.21620243566813574
	HIC054V2	0.053875971250847574	0.0610222	0.0415571	0.0390215	0.0413947	0.043496888339520645	0.8406631396922144	1	0.0475858	0.037731435003829125	0.0474677	0.0663329	0.013560798194705253	0.018435941147283218	0.31798093808084116	0.3946303101682652	0.0431914	0.0581645	0.0390653	0.0343086	0.07629	0.0771758	0.039136	0.0381456	0.020521683307265132	0.0382727	0.35740846914739066	0.17825811448961554
	HIC057V1	0.16110697353040238	0.16471667968062984	0.0289193	0.034718434684490956	0.028658685885387013	0.0231623	0.026433773482592002	0.0475858	1	0.9521057503654121	0.037597250651475754	0.0630506	0.010143385895707185	0.012912876021160525	0.058475	0.0736367	0.0640487	0.0819864	0.013842408043666057	0.0211254	0.049133197773877334	0.0321775	0.0620059	0.0364871	0.0939726	0.25567970590809586	0.0289669	0.0407304
	HIC057V2	0.1318474431162384	0.1330589896218293	0.0193521	0.0235459	0.0244647	0.019994776692416453	0.021739714764877915	0.037731435003829125	0.9521057503654121	1	0.017212142768372036	0.026055133222131762	0.00624628	0.0088182	0.0537715	0.0739342	0.058009276270420136	0.072386	0.011338324249378574	0.0154039	0.0408916	0.026902817854860886	0.060074	0.0339255	0.0963391	0.2645896094684159	0.0282692	0.0342609
	HIC058V1	0.0404792	0.044345	0.027812142031703263	0.025273008947733138	0.0674464	0.0517846	0.036848	0.0474677	0.037597250651475754	0.017212142768372036	1	0.7743912642098517	0.0204859	0.0247601	0.0423242	0.0321357	0.0401303	0.0704987	0.026432548895641464	0.0438764	0.012673416344317968	0.013838310234374401	0.0622448	0.0737599	0.0133801	0.024196374498626355	0.0358023	0.0385614
	HIC058V2	0.052366719305418946	0.062116288553117696	0.0442495	0.0409156	0.0643004	0.0528091	0.047189841147845094	0.0663329	0.0630506	0.026055133222131762	0.7743912642098517	1	0.022474893430503542	0.026775692512952785	0.0578737	0.042761560608583944	0.0474384	0.0740791	0.024856604308654783	0.0416981	0.019867864701633934	0.0205344	0.0737757	0.0798695	0.018322182614957723	0.032842196520126946	0.0486538	0.0459936
	HIC059V1	0.014064	0.014648545032624537	0.00757203	0.00481378	0.016976472019149827	0.013281301255149475	0.00839386	0.013560798194705253	0.010143385895707185	0.00624628	0.0204859	0.022474893430503542	1	0.308879	0.0175505	0.015055191301182689	0.020189565879671634	0.030590226847224025	0.00411047	0.00633169	0.0153033	0.015371847542792976	0.014011413889017724	0.00925878	0.00464344	0.010370334580427534	0.019854172400802356	0.017429477249819445
	HIC059V2	0.017932323719338034	0.0215952	0.017454268500285974	0.0172227	0.0166723	0.015562518210079087	0.00829241	0.018435941147283218	0.012912876021160525	0.0088182	0.0247601	0.026775692512952785	0.308879	1	0.012347014333722903	0.010614346209799971	0.0750966	0.10769847951423864	0.010841867011796118	0.015405180599243402	0.012798533960307227	0.00746691	0.015262331531937857	0.0127399	0.00781393	0.0153029	0.014903822585449755	0.015560997139730961
	HIC130V1	0.0649432	0.0706823	0.0331014	0.039859302686300495	0.0467551	0.040002802447565954	0.39220597725446665	0.31798093808084116	0.058475	0.0537715	0.0423242	0.0578737	0.0175505	0.012347014333722903	1	0.8928926173965902	0.0336349	0.0643399	0.0400333	0.0333487	0.0473019	0.0565122	0.0567911	0.0492558	0.020411922789960207	0.0391456	0.464982	0.23788922842883753
	HIC130V2	0.061285265927437986	0.0657693	0.0370874	0.0426903	0.0450171	0.0378106	0.49935673611036935	0.3946303101682652	0.0736367	0.0739342	0.0321357	0.042761560608583944	0.015055191301182689	0.010614346209799971	0.8928926173965902	1	0.027294764362381038	0.0540451	0.0442711	0.033105	0.0551203	0.0689896	0.0557465	0.0525454	0.024217453316796783	0.0496079	0.5628360142169102	0.2703929769181336
	HIC164V1	0.2667733410807654	0.0631146	0.026005585804991842	0.021301545608804606	0.0648732	0.0790708	0.0257975	0.0431914	0.0640487	0.058009276270420136	0.0401303	0.0474384	0.020189565879671634	0.0750966	0.0336349	0.027294764362381038	1	0.5069458364100843	0.0500709	0.031451137988481384	0.0167565	0.013971504849952366	0.0335843	0.0265693	0.0436388	0.0553465	0.0394292	0.042385483330461944
	HIC164V2	0.0652044	0.08488	0.049223685731129306	0.041437639445286625	0.0827142	0.10891015853632953	0.0354543	0.0581645	0.0819864	0.072386	0.0704987	0.0740791	0.030590226847224025	0.10769847951423864	0.0643399	0.0540451	0.5069458364100843	1	0.020556816494876225	0.0322496	0.025410209335521038	0.020100833329550923	0.0366524	0.029189694837807548	0.0272358	0.047082475712844074	0.0552849	0.0588611
	HIC167V1	0.024568711015370705	0.028609744183135728	0.023316792308592835	0.013115028285728867	0.0421014	0.0223603	0.069292	0.0390653	0.013842408043666057	0.011338324249378574	0.026432548895641464	0.024856604308654783	0.00411047	0.010841867011796118	0.0400333	0.0442711	0.0500709	0.020556816494876225	1	0.7878228480711421	0.021970122547092116	0.013219965365376073	0.016510618918422117	0.050138780819826374	0.014266741509675914	0.018159617772274105	0.043706241621488416	0.03163
	HIC167V3	0.039524	0.0573419	0.0355484	0.0368285	0.0516988	0.039958	0.0350318	0.0343086	0.0211254	0.0154039	0.0438764	0.0416981	0.00633169	0.015405180599243402	0.0333487	0.033105	0.031451137988481384	0.0322496	0.7878228480711421	1	0.033047617700585494	0.019132018948192744	0.0344394	0.0718034	0.013454935662847974	0.019208288016241082	0.0349887	0.037024778483390385
	HIC171V1	0.1281411234307307	0.13368329814089852	0.00660673	0.00732725	0.015171630364795009	0.014088453776861942	0.0684768	0.07629	0.049133197773877334	0.0408916	0.012673416344317968	0.019867864701633934	0.0153033	0.012798533960307227	0.0473019	0.0551203	0.0167565	0.025410209335521038	0.021970122547092116	0.033047617700585494	1	0.9730028410290608	0.017549613138074387	0.0162629	0.00738063	0.010410606378090144	0.093747	0.0662175
	HIC171V2	0.0807704	0.0857286	0.0054737	0.00630617	0.013839609122573612	0.0124189	0.07617	0.0771758	0.0321775	0.026902817854860886	0.013838310234374401	0.0205344	0.015371847542792976	0.00746691	0.0565122	0.0689896	0.013971504849952366	0.020100833329550923	0.013219965365376073	0.019132018948192744	0.9730028410290608	1	0.011168755091131018	0.0120248	0.010258097389484149	0.011690803370920662	0.0975908	0.0635997
	HIC173V1	0.054516701647474235	0.0644111	0.0310653	0.023087590952825775	0.0405425	0.041274205343789755	0.0314532	0.039136	0.0620059	0.060074	0.0622448	0.0737757	0.014011413889017724	0.015262331531937857	0.0567911	0.0557465	0.0335843	0.0366524	0.016510618918422117	0.0344394	0.017549613138074387	0.011168755091131018	1	0.7607376802539407	0.018453686998789312	0.0346078	0.047831470603282314	0.049603999808547856
	HIC173V3	0.044452140850473915	0.049220027026725184	0.0251729	0.0206642	0.0338196	0.033777471810907705	0.037120186378796154	0.0381456	0.0364871	0.0339255	0.0737599	0.0798695	0.00925878	0.0127399	0.0492558	0.0525454	0.0265693	0.029189694837807548	0.050138780819826374	0.0718034	0.0162629	0.0120248	0.7607376802539407	1	0.019058973650884145	0.0277952	0.043084212849992184	0.0448536
	HIC174V1	0.0187353	0.015306476192147504	0.0160829	0.010720702877729223	0.0206085	0.017672848204274255	0.019122489385317135	0.020521683307265132	0.0939726	0.0963391	0.0133801	0.018322182614957723	0.00464344	0.00781393	0.020411922789960207	0.024217453316796783	0.0436388	0.0272358	0.014266741509675914	0.013454935662847974	0.00738063	0.010258097389484149	0.018453686998789312	0.019058973650884145	1	0.9556788791089867	0.019309169523261557	0.016474557198690357
	HIC174V3	0.029752596793816876	0.028287113201371995	0.031406808515329676	0.0267986	0.0314658	0.0283186	0.028738593954097672	0.0382727	0.25567970590809586	0.2645896094684159	0.024196374498626355	0.032842196520126946	0.010370334580427534	0.0153029	0.0391456	0.0496079	0.0553465	0.047082475712844074	0.018159617772274105	0.019208288016241082	0.010410606378090144	0.011690803370920662	0.0346078	0.0277952	0.9556788791089867	1	0.027948105468142678	0.0232298
	HIC162V1	0.0780099	0.0784742	0.0403801	0.0328797	0.0592477	0.048529732576321837	0.4558828353525131	0.35740846914739066	0.0289669	0.0282692	0.0358023	0.0486538	0.019854172400802356	0.014903822585449755	0.464982	0.5628360142169102	0.0394292	0.0552849	0.043706241621488416	0.0349887	0.093747	0.0975908	0.047831470603282314	0.043084212849992184	0.019309169523261557	0.027948105468142678	1	0.7659105631874299
	HIC162V3	0.0695116	0.0747784	0.0342093	0.031510706698291424	0.053609333318692005	0.0518033	0.21620243566813574	0.17825811448961554	0.0407304	0.0342609	0.0385614	0.0459936	0.017429477249819445	0.015560997139730961	0.23788922842883753	0.2703929769181336	0.042385483330461944	0.0588611	0.03163	0.037024778483390385	0.0662175	0.0635997	0.049603999808547856	0.0448536	0.016474557198690357	0.0232298	0.7659105631874299	1

## Sheet: Fig 3b
	CD19 Correlation Values (other figure values provided in tab for Fig 1d)
	Pearson R-values
	0.8587543010964386,
	0.9484720187379144,
	0.884488561770805,
	0.8406631396922144,
	0.952105750365412,
	0.7743912642098517,
	0.308878518463122,
	0.8928926173965902,
	0.5069458364100843,
	0.7878228480711421,
	0.9730028410290608,
	0.7607376802539407,
	0.9556788791089867,
	0.765911

## Sheet: Fig 3c
	CD19 CAR-T Lineplots
	ID	Summed_Z_scores	Time	Patient
	HIC029V1	1464.2309797459088	Pre	Patient 1
	HIC029V2	1282.5785127304785	Post	Patient 1
	HIC039V1	3574.7003164072826	Pre	Patient 2
	HIC039V2	4254.414441123875	Post	Patient 2
	HIC048V1	2867.615449916545	Pre	Patient 3
	HIC048V2	2487.9995946600543	Post	Patient 3
	HIC054V1	2097.7893275520305	Pre	Patient 4
	HIC054V2	2340.78	Post	Patient 4
	HIC057V1	1653.7301868727166	Pre	Patient 5
	HIC057V2	1311.6368563061417	Post	Patient 5
	HIC058V1	1869.1315252660036	Pre	Patient 6
	HIC058V2	961.5677805681136	Post	Patient 6
	HIC059V1	2527.154523246522	Pre	Patient 7
	HIC059V2	2336.6610122047223	Post	Patient 7
	HIC130V1	2527.3444800589687	Pre	Patient 8
	HIC130V2	2246.8125072705675	Post	Patient 8
	HIC164V1	1574.23	Pre	Patient 9
	HIC164V2	740.9051641233092	Post	Patient 9
	HIC167V1	1936.0210256949997	Pre	Patient 10
	HIC167V3	988.9528782513996	Post	Patient 10
	HIC171V1	3305.1020427721605	Pre	Patient 11
	HIC171V2	2090.59	Post	Patient 11
	HIC173V1	1198.3892038828517	Pre	Patient 12
	HIC173V3	463.74075142197614	Post	Patient 12
	HIC174V1	1059.771042236911	Pre	Patient 13
	HIC174V3	580.9147467834416	Post	Patient 13
	HIC162V1	1500.707309251471	Pre	Patient 14
	HIC162V3	2042.0094954111903	Post	Patient 14

## Sheet: Fig 4a
	BCMA CAR-T Correlation Matrix
		HIC008V1	HIC008V2	HIC009V1	HIC009V2	HIC024V1	HIC024V2	HIC026V1	HIC026V2	HIC034V1	HIC034V2	HIC073V2	HIC073V5	HIC095V2	HIC095V5	HIC144V1	HIC144V2	HIC155V1	HIC155V2
	HIC008V1	1	0.8935885188362548	0.00604003	0.00265126	0.0004173	0.000600403	0.00158078	0.011206636904175227	0.000140891	0.00246015	0.00260023	0.00516501	0.000357453	0.000625615	0.00122454	0.00110804	-1.55405e-05	0.00164668
	HIC008V2	0.8935885188362548	1	0.00326682	0.000835043	0.000281759	0.000295435	0.00124224	0.0050611	8.653840512703506e-06	0.00217149	0.00107645	0.00406451	-5.30607e-05	0.000324223	-7.38396e-05	0.000433063	-0.000158034	0.000393292
	HIC009V1	0.00604003	0.00326682	1	0.0815117	0.00144613	0.00248985	0.022824460161179366	0.26519719669253844	0.00188026	0.090002	0.011009798082387208	0.019808239849235795	0.00275694	0.00934917	0.030142833468552607	0.056223877692680536	0.00163502	0.026780900065122508
	HIC009V2	0.00265126	0.000835043	0.0815117	1	0.000823132	0.00485644	0.0368146	0.16478391565347622	0.001117	0.053272294620009965	0.00468815	0.00985646	0.0014603	0.00610238	0.018189105370377368	0.00726689	0.000622697	0.0135959
	HIC024V1	0.0004173	0.000281759	0.00144613	0.000823132	1	9.232245846089036e-05	0.000516087	0.00634254	-1.20098e-05	0.00284482	0.000550341	0.00720729	-7.11699e-05	0.000134549	0.00125742	0.00346314	-0.000198887	0.000148226
	HIC024V2	0.000600403	0.000295435	0.00248985	0.00485644	9.232245846089036e-05	1	0.00119638	0.010597289135501852	8.194607323183418e-05	0.00196892	0.00105409	0.00176743	0.000389273	0.00512091	0.00127152	0.00499294	0.000219445	0.000960886
	HIC026V1	0.00158078	0.00124224	0.022824460161179366	0.0368146	0.000516087	0.00119638	1	0.11461984037842309	0.000329181	0.057415880592071464	0.00409023	0.00456992	0.00288209	0.0019685	0.015675736123206798	0.00538133	0.000304434	0.00309757
	HIC026V2	0.011206636904175227	0.0050611	0.26519719669253844	0.16478391565347622	0.00634254	0.010597289135501852	0.11461984037842309	1	0.00416504	0.2009472944019974	0.016020288828869585	0.044099527648909745	-0.00032939	0.022764436144018105	0.045888736821121885	0.0761982	0.00336915	0.0458213
	HIC034V1	0.000140891	8.653840512703506e-06	0.00188026	0.001117	-1.20098e-05	8.194607323183418e-05	0.000329181	0.00416504	1	0.000806989	0.000531147	0.000623331	-0.000141596	6.594378256269623e-05	0.000421228	-4.4648e-05	-0.000157495	-3.83454e-05
	HIC034V2	0.00246015	0.00217149	0.090002	0.053272294620009965	0.00284482	0.00196892	0.057415880592071464	0.2009472944019974	0.000806989	1	0.00469536	0.00619526	0.00373373	0.00458829	0.0877294	0.026072615837704538	0.000630672	0.014616855161341742
	HIC073V2	0.00260023	0.00107645	0.011009798082387208	0.00468815	0.000550341	0.00105409	0.00409023	0.016020288828869585	0.000531147	0.00469536	1	0.0062209	1.720793709081395e-05	0.00183966	0.0170729	0.00668188	0.000176728	0.00251826
	HIC073V5	0.00516501	0.00406451	0.019808239849235795	0.00985646	0.00720729	0.00176743	0.00456992	0.044099527648909745	0.000623331	0.00619526	0.0062209	1	0.000625451	0.00207602	0.012051567823693479	0.00181024	0.0002	0.00481374
	HIC095V2	0.000357453	-5.30607e-05	0.00275694	0.0014603	-7.11699e-05	0.000389273	0.00288209	-0.00032939	-0.000141596	0.00373373	1.720793709081395e-05	0.000625451	1	0.000615405	-0.000106706	0.000262332	-8.17433e-05	-0.000423581
	HIC095V5	0.000625615	0.000324223	0.00934917	0.00610238	0.000134549	0.00512091	0.0019685	0.022764436144018105	6.594378256269623e-05	0.00458829	0.00183966	0.00207602	0.000615405	1	0.00115477	0.00239479	0.000248335	0.00259784
	HIC144V1	0.00122454	-7.38396e-05	0.030142833468552607	0.018189105370377368	0.00125742	0.00127152	0.015675736123206798	0.045888736821121885	0.000421228	0.0877294	0.0170729	0.012051567823693479	-0.000106706	0.00115477	1	0.00311068	0.000878449	0.00308037
	HIC144V2	0.00110804	0.000433063	0.056223877692680536	0.00726689	0.00346314	0.00499294	0.00538133	0.0761982	-4.4648e-05	0.026072615837704538	0.00668188	0.00181024	0.000262332	0.00239479	0.00311068	1	0.000289423	0.023841564500502364
	HIC155V1	-1.55405e-05	-0.000158034	0.00163502	0.000622697	-0.000198887	0.000219445	0.000304434	0.00336915	-0.000157495	0.000630672	0.000176728	0.0002	-8.17433e-05	0.000248335	0.000878449	0.000289423	1	0.1447533847601814
	HIC155V2	0.00164668	0.000393292	0.026780900065122508	0.0135959	0.000148226	0.000960886	0.00309757	0.0458213	-3.83454e-05	0.014616855161341742	0.00251826	0.00481374	-0.000423581	0.00259784	0.00308037	0.023841564500502364	0.1447533847601814	1

[truncated: 18 more sheets: Fig 4b, Fig 4c, Fig 4d, Fig 4e, Suppl 1a, Suppl 1b, Suppl 2a, Suppl 2b, Suppl 2c, Suppl 3, Suppl 4, Suppl 5a, Suppl 5b, Suppl 6, Suppl 7a,b, Suppl 7c, Suppl 8a, Suppl 8b]
